# Supplementary material for: Hibernation Leads to Altered Gut Communities in Bumblebee Queens (Bombus terrestris)
Source: Insects. 2018 Dec 7;9(4):188. doi: 10.3390/insects9040188 (PMC6316087; doi:10.3390/insects9040188)
Supplement: Supplementary file 1 [file insects-09-00188-s001.zip]

Archive with 3 entries (2 files):
- Supplementary/
- Supplementary/insects-334923-s.xlsx
- Supplementary/Supplemetary-f.docx
