# Supplementary material for: Hibernation Leads to Altered Gut Communities in Bumblebee Queens (Bombus terrestris)
Source: Insects. 2018 Dec 7;9(4):188. doi: 10.3390/insects9040188 (PMC6316087; doi:10.3390/insects9040188)
Supplement: Supplementary file 1 [file insects-09-00188-s001.zip › Supplementary/insects-334923-s.xlsx]

## Sheet: Table S1
Table S1. Primer design and sample-specific barcodes.
Illumina Primer Design			Sample Barcodes
Forward	<Forward Adapter> <i5> <pad> <link> <Forward Target Specific Primer>		Sample ID	Index (7)	Sequence	Index (i5)	Sequence
Reverse	<Reverse Adapter> <i7> <pad> <link> <Reverse Target Specific Primer>		B2_4	SA706	CTGCGTAG	SA501	ATCGTACG
			B2_10	SA707	TAGTCTCC	SA501	ATCGTACG
Adapter (Forward)	AATGATACGGCGACCACCGAGATCTACAC		B1_1	SA708	CGAGCGAC	SA501	ATCGTACG
Adapter (Reverse)	CAAGCAGAAGACGGCATACGAGAT		B1_8	SA709	ACTACGAC	SA501	ATCGTACG
i5 (Forward)	see sample barcodes		B1_15	SA710	GTCTGCTA	SA501	ATCGTACG
i7 (Reverse)	see sample barcodes		B2_5	SA706	CTGCGTAG	SA502	ACTATCTG
pad (Forward)	TATGGTAATT		B1_2	SA708	CGAGCGAC	SA502	ACTATCTG
pad (Reverse)	AGTCAGTCAG		B1_9	SA709	ACTACGAC	SA502	ACTATCTG
link (Forward)	GT		B2_11	SA707	TAGTCTCC	SA503	TAGCGAGT
link (Reverse)	CC		B1_3	SA708	CGAGCGAC	SA503	TAGCGAGT
			B1_10	SA709	ACTACGAC	SA503	TAGCGAGT
Forward primer (515F)	5' - GTG CCA GCM GCC GCG GTA A - 3'		B2_1	SA705	TGAGTACG	SA504	CTGCGTGT
Reverse primer (806R)	5' - GGA CTA CHV GGG TWT CTA AT - 3'		B2_6	SA706	CTGCGTAG	SA504	CTGCGTGT
			B2_12	SA707	TAGTCTCC	SA504	CTGCGTGT
			B1_4	SA708	CGAGCGAC	SA504	CTGCGTGT
			B1_11	SA709	ACTACGAC	SA504	CTGCGTGT
			B2_2	SA705	TGAGTACG	SA505	TCATCGAG
			B2_7	SA706	CTGCGTAG	SA505	TCATCGAG
			B2_13	SA707	TAGTCTCC	SA505	TCATCGAG
			B1_5	SA708	CGAGCGAC	SA505	TCATCGAG
			B1_12	SA709	ACTACGAC	SA505	TCATCGAG
			B2_8	SA706	CTGCGTAG	SA506	CGTGAGTG
			B2_14	SA707	TAGTCTCC	SA506	CGTGAGTG
			B1_6	SA708	CGAGCGAC	SA506	CGTGAGTG
			B1_13	SA709	ACTACGAC	SA506	CGTGAGTG
			B2_3	SA705	TGAGTACG	SA507	GGATATCT
			B2_9	SA706	CTGCGTAG	SA507	GGATATCT
			B2_15	SA707	TAGTCTCC	SA507	GGATATCT
			B1_7	SA708	CGAGCGAC	SA507	GGATATCT
			B1_14	SA709	ACTACGAC	SA507	GGATATCT

## Sheet: Table S2
Table S2. Identificationa of operational taxonomic units (OTUs) according to the Silva v1.23 database and distribution over the investigated samples.
OTU	Phylumb	Family	Genus	Species	Name OTU in literature (Meeus et al., 2015)	Before hibernation															After hibernation
						B1_1	B1_2	B1_3	B1_4	B1_5	B1_6	B1_7	B1_8	B1_9	B1_10	B1_11	B1_12	B1_13	B1_14	B1_15	B2_1	B2_2	B2_3	B2_4	B2_5	B2_6	B2_7	B2_8	B2_9	B2_10	B2_11	B2_12	B2_13	B2_14	B2_15
1	p:Proteobacteria	f:Neisseriaceae(1.0000)	g:Snodgrassella(0.9900)	s:Snodgrassella_alvi(0.9900)	Beta	15791	11157	12517	8232	15013	17541	2	17819	17683	17133	13484	12315	12941	10549	8162	18	5275	119	271	419	4685	845	8117	42	1996	7412	923	70	42	25
2	p:Proteobacteria	f:Orbaceae(1.0000)	g:Gilliamella(1.0000)	s:Gilliamella_apicola(1.0000)	Gamma-1	7234	11742	10153	14492	8073	4738	117	4960	3796	5917	7768	10599	9623	12741	6054	35	7098	272	91	157	1284	263	2831	42	5240	10149	2553	416	111	12
3	p:Firmicutes	f:Bacillaceae(1.0000)	g:Bacillus(0.9600)	s:Bacillus_niacini(0.6700)		0	0	0	0	0	0	0	0	0	0	0	0	0	0	3	0	0	0	11	0	125	50	0	0	0	12	0	0	0	0
5	p:Bacteroidetes	f:Flavobacteriaceae(1.0000)	g:Chryseobacterium(1.0000)	s:Chryseobacterium_daecheongense(1.0000)		0	0	0	0	0	0	0	0	0	0	1	1	0	0	0	4362	2329	3943	30	714	192	242	365	4514	67	34	347	3187	3332	2849
6	p:Firmicutes	f:Lactobacillaceae(1.0000)	g:Lactobacillus(1.0000)	s:Lactobacillus_bombi(1.0000)	Firm-4/Lacto-2	0	2	581	17	0	0	0	22	17	0	141	2	32	0	4813	7	105	44	4	0	1416	2	89	21	0	78	0	0	3	0
7	p:Firmicutes	f:Bacillaceae(1.0000)	g:Bacillus(1.0000)	s:Bacillus_amyloliquefaciens(0.7200)		0	0	0	0	0	1	0	0	0	0	0	1	0	0	0	3040	1451	2690	57	682	109	521	414	2479	79	48	346	3249	4037	5232
8	p:Proteobacteria	f:Pseudomonadaceae(1.0000)	g:Pseudomonas(1.0000)	s:Pseudomonas_deceptionensis(0.8900)		0	0	0	0	0	0	1	0	0	0	2	0	0	0	0	3	0	0	115	2	4	1	21	0	0	11	15	0	0	1
9	p:Proteobacteria	f:Enterobacteriaceae(1.0000)	g:Buttiauxella(0.9900)	s:Buttiauxella_agrestis(0.9900)	Gamma-E1	0	0	0	1	0	2	0	0	0	3	5	3	0	1	1	1200	469	1413	381	1524	904	3293	1771	1078	763	1058	1003	1191	962	877
10	p:Actinobacteria	f:Nocardiaceae(0.9800)	g:Gordonia(0.9800)	s:Gordonia_polyisoprenivorans(0.4000)		0	0	0	0	0	0	0	0	0	0	0	0	0	0	0	4132	2215	3927	56	404	184	492	610	3290	45	45	574	2886	3201	2832
11	p:Proteobacteria	f:Moraxellaceae(1.0000)	g:Acinetobacter(1.0000)	s:Acinetobacter_bereziniae(0.8900)		0	0	0	0	3	0	635	0	0	0	8	1	1	1	1	2615	953	2234	179	621	59	664	293	3113	60	0	817	1672	2048	2111
13	p:Proteobacteria	f:Acetobacteraceae(1.0000)	g:Asaia(0.9600)	s:Asaia_bogorensis(0.8300)		0	0	0	0	0	0	0	0	0	0	0	0	0	0	0	1952	825	1762	20	136	64	347	234	1806	25	8	245	2793	3632	3996
14	p:Firmicutes	f:Paenibacillaceae(1.0000)	g:Paenibacillus(0.9900)	s:Paenibacillus_pabuli(0.6000)		44	292	56	393	76	2	17338	9	2	31	173	45	16	10	18	29	11	64	1	0	29	52	43	33	0	21	22	29	37	35
15	p:Proteobacteria	f:Oxalobacteraceae(0.9900)	g:Undibacterium(0.9800)	s:Undibacterium_oligocarboniphilum(0.9800)		7	33	8	64	19	0	1979	0	2	3	20	8	7	4	5	18	17	61	527	1915	471	2484	629	8	387	403	1348	105	36	29
17	p:Proteobacteria	f:Pseudomonadaceae(1.0000)	g:Pseudomonas(1.0000)	s:Pseudomonas_antarctica(1.0000)		0	0	0	0	0	0	0	1	0	0	7	0	0	0	3	0	2	0	535	30	22	9	14	1	21	8	17	3	0	0
18	p:Firmicutes	f:Staphylococcaceae(0.9900)	g:Staphylococcus(0.9900)	s:Staphylococcus_argenteus(0.8900)		1	1	0	10	1	0	337	0	1	0	5	30	2	0	0	709	238	772	552	1080	186	765	247	752	3203	71	238	540	490	470
19	p:Proteobacteria	f:Enterobacteriaceae(1.0000)	g:Hafnia(0.8800)	s:Hafnia_psychrotolerans(0.8000)	Gamma-E2	0	0	2	2	0	0	63	0	0	0	1	1	0	2	0	160	45	132	6	19	37	106	97	130	21	21	43	126	106	90
20	p:Firmicutes	f:Lactobacillaceae(1.0000)	g:Lactobacillus(1.0000)	s:Lactobacillus_kimchicus(0.5200)	Lacto-5	0	0	0	0	0	0	2	0	0	0	0	1	0	0	0	0	0	0	20	0	0	0	0	0	14	0	0	0	0	0
21	p:Proteobacteria	f:Enterobacteriaceae(1.0000)	g:Cosenzaea(1.0000)	s:Cosenzaea_myxofaciens(1.0000)		0	0	0	0	0	0	0	0	0	0	0	0	0	0	0	1197	529	1279	70	266	64	90	226	1204	27	51	368	1042	952	804
22	p:Proteobacteria	f:Lysobacteraceae(0.9800)	g:Thermomonas(0.7200)	s:Thermomonas_haemolytica(0.7200)		0	0	0	0	0	0	0	0	0	0	0	0	0	0	0	895	385	886	20	175	12	66	66	1287	0	35	151	1164	1417	1426
23	p:Firmicutes	f:Lactobacillaceae(1.0000)	g:Lactobacillus(1.0000)	s:Lactobacillus_apis(0.3800)	Firm-5/Lacto-1	2	0	7	8	0	15	0	255	33	2	38	4	1	0	3446	0	15	15	3	293	352	0	10	0	0	54	0	0	0	0
24	p:Actinobacteria	f:Bifidobacteriaceae(1.0000)	g:Bifidobacterium(0.7500)	s:Bifidobacterium_minimum(0.4900)	Bifido-3	229	99	0	0	145	317	0	285	87	18	0	3	695	0	3	0	79	0	1	0	0	0	0	0	0	0	0	0	0	0
25	p:Proteobacteria	f:Rhizobiaceae(0.7700)	g:Rhizobium(0.7700)	s:Rhizobium_pusense(0.6600)		1	0	0	8	0	0	101	0	0	4	50	5	0	2	0	34	24	429	797	1105	617	1097	1050	19	332	415	809	47	35	24
26	p:Firmicutes	f:Bacillaceae(0.9800)	g:Bacillus(0.9800)	s:Bacillus_aquimaris(0.9600)		0	0	0	0	0	0	0	0	0	0	0	0	0	0	0	890	402	953	24	179	55	0	71	1010	0	4	134	599	530	449
28	p:Actinobacteria	f:Streptomycetaceae(1.0000)	g:Streptomyces(0.9900)	s:Streptomyces_achromogenes_subsp._rubradiris(0.9800)		0	0	0	0	0	0	0	0	0	0	0	0	0	0	0	595	269	666	10	84	0	41	78	659	32	24	196	775	1038	1003
29	p:Proteobacteria	f:Moraxellaceae(1.0000)	g:Enhydrobacter(1.0000)	s:Enhydrobacter_aerosaccus(1.0000)		0	0	1	5	0	0	18	0	0	0	0	1	0	0	0	1	0	9	33	63	0	122	103	0	6806	59	0	2	4	3
30	p:Bacteroidetes	f:Flavobacteriaceae(1.0000)	g:Flavobacterium(1.0000)	s:Flavobacterium_defluvii(0.3500)		0	0	0	8	1	0	38	0	0	40	185	4	1	8	6	4	1	5	0	297	31	246	119	1	27	48	79	14	1	5
31	p:Proteobacteria	f:Chromatiaceae(1.0000)	g:Rheinheimera(1.0000)	s:Rheinheimera_soli(0.9500)		0	3	1	3	0	0	0	0	0	13	54	14	2	3	3	9	2	0	3	326	167	221	230	0	82	50	132	11	1	3
32	p:Fusobacteria	f:Fusobacteriaceae(1.0000)	g:Fusobacterium(1.0000)	s:Fusobacterium_varium(0.9100)		0	0	0	0	0	0	0	0	0	0	0	0	0	0	0	0	0	0	1151	0	0	0	0	0	0	0	0	0	0	0
33	p:Proteobacteria	f:Pseudomonadaceae(1.0000)	g:Pseudomonas(0.9900)	s:Pseudomonas_aeruginosa(0.9900)		0	3	1	1	0	0	0	0	0	0	9	0	0	0	1	330	125	321	49	356	80	122	163	507	48	40	193	204	267	187
34	p:Bacteroidetes	f:Porphyromonadaceae(1.0000)	g:Parabacteroides(0.9600)	s:Parabacteroides_johnsonii(0.4200)		0	0	0	0	0	0	71	0	0	0	0	0	0	0	0	0	1	0	2503	105	0	0	0	4	0	0	0	0	0	0
35	p:Firmicutes	f:Streptococcaceae(1.0000)	g:Streptococcus(1.0000)	s:Streptococcus_dentisani(0.9100)		19	4	0	13	0	0	88	0	0	0	1	3	0	0	0	1	5	19	188	387	112	210	94	2	38	23	147	257	4	6
36	p:Bacteroidetes	f:Bacteroidaceae(1.0000)	g:Bacteroides(1.0000)	s:Bacteroides_caccae(0.3600)		0	0	0	0	0	0	2	0	0	0	0	0	0	0	0	0	0	0	778	0	0	0	0	0	0	0	0	0	0	0
39	p:Proteobacteria	f:Lysobacteraceae(0.7800)	g:Stenotrophomonas(0.7400)	s:Stenotrophomonas_chelatiphaga(0.4600)		1	0	0	0	0	0	0	0	4	13	42	3	1	4	2	2	0	0	9	330	84	347	137	8	118	90	38	17	1	0
40	p:Bacteroidetes	f:Porphyromonadaceae(0.8900)	g:Dysgonomonas(0.4900)	s:Dysgonomonas_macrotermitis(0.4200)		0	0	0	0	0	0	0	0	0	0	0	0	0	0	0	0	0	0	596	0	0	0	0	0	0	0	0	0	0	0
41	p:Bacteroidetes	f:Porphyromonadaceae(0.9400)	g:Parabacteroides(0.7500)	s:Parabacteroides_johnsonii(0.3100)		0	0	0	0	0	0	0	0	0	0	0	0	0	0	0	0	0	0	1148	29	0	0	14	0	0	0	0	0	0	0
42	p:Proteobacteria	f:Enterobacteriaceae(0.7700)	g:Photorhabdus(0.3800)	s:Photorhabdus_asymbiotica_subsp._australis(0.3500)		0	0	0	2	0	0	0	0	0	0	0	0	0	0	0	0	0	0	598	0	0	0	0	0	0	0	0	0	1	0
43	p:Bacteroidetes	f:Flavobacteriaceae(1.0000)	g:Flavobacterium(1.0000)	s:Flavobacterium_nitratireducens(0.2700)		1	0	0	2	0	0	0	0	2	7	49	3	0	1	3	6	4	0	2	171	89	181	73	4	0	34	145	1	4	1
45	p:Bacteroidetes	f:Bacteroidaceae(0.9900)	g:Bacteroides(0.9900)	s:Bacteroides_luti(0.2800)		0	0	0	0	0	0	67	0	0	0	0	0	0	0	0	0	0	0	503	0	0	0	0	0	0	0	0	0	0	0
46	p:Proteobacteria	f:Moraxellaceae(1.0000)	g:Acinetobacter(1.0000)	s:Acinetobacter_lwoffii(0.9000)		1	1	1	0	4	0	161	0	0	1	0	2	0	0	0	3	0	10	171	45	73	182	71	2	7	31	37	7	0	3
48	p:Bacteroidetes	f:Flavobacteriaceae(1.0000)	g:Flavobacterium(1.0000)	s:Flavobacterium_qiangtangense(0.8200)		0	0	0	4	0	0	0	0	0	9	62	2	0	0	1	0	4	0	0	0	36	208	26	1	0	36	0	1	0	0
49	p:Proteobacteria	f:Sphingomonadaceae(1.0000)	g:Sphingobium(0.9900)	s:Sphingobium_fuliginis(0.8700)		0	0	0	0	0	0	0	0	0	4	24	0	0	3	0	3	2	0	0	29	49	74	115	4	56	13	85	3	2	0
50	p:Proteobacteria	f:Bradyrhizobiaceae(1.0000)	g:Afipia(1.0000)	s:Afipia_broomeae(0.8900)		0	0	0	0	0	0	33	0	0	0	2	0	1	0	0	4	0	3	108	203	45	92	0	3	7	22	97	8	2	0
51	p:Proteobacteria	f:Comamonadaceae(0.9900)	g:Hydrogenophaga(0.9300)	s:Hydrogenophaga_bisanensis(0.8500)		0	0	1	0	0	0	3	0	0	6	24	4	0	1	0	6	1	1	0	88	6	33	23	2	0	14	39	11	3	1
52	p:Proteobacteria	f:Caulobacteraceae(1.0000)	g:Brevundimonas(1.0000)	s:Brevundimonas_lenta(0.7700)		0	0	0	0	0	0	0	0	0	8	50	4	0	1	1	0	0	0	1	109	34	33	82	3	0	28	42	2	0	3
53	p:Proteobacteria	f:Pseudomonadaceae(1.0000)	g:Cellvibrio(1.0000)	s:Cellvibrio_fibrivorans(1.0000)		1	2	0	3	0	0	0	0	0	0	14	5	0	1	0	4	0	2	3	28	75	66	68	0	0	0	24	7	1	7
54	p:Proteobacteria	f:Sphingomonadaceae(1.0000)	g:Sphingopyxis(0.9800)	s:Sphingopyxis_indica(0.6500)		0	0	0	0	0	0	0	0	0	1	14	4	0	0	0	135	59	110	1	49	13	56	13	246	2	0	0	126	74	76
55	p:Actinobacteria	f:Corynebacteriaceae(1.0000)	g:Corynebacterium(1.0000)	s:Corynebacterium_tuberculostearicum(0.8100)		0	0	0	0	0	0	0	0	0	0	2	21	0	0	0	3	1	15	50	187	0	67	16	0	84	66	98	87	9	0
56	p:Firmicutes	f:Enterococcaceae(1.0000)	g:Enterococcus(1.0000)	s:Enterococcus_cecorum(0.9700)		0	0	0	0	0	0	0	0	0	0	1	0	0	0	0	0	0	0	2	0	1633	0	0	0	0	0	0	0	3	0
57	p:Actinobacteria	f:Micrococcaceae(1.0000)	g:Arthrobacter(0.9900)	s:Arthrobacter_arilaitensis(0.7700)		0	0	0	0	0	0	0	0	0	0	0	0	0	0	0	6	8	62	2	192	56	0	69	0	5	82	0	0	0	0
58	p:Actinobacteria	f:Micrococcaceae(1.0000)	g:Micrococcus(0.9000)	s:Micrococcus_aloeverae(0.9000)		0	1	0	0	1	0	0	0	0	0	1	2	1	0	0	8	0	1	46	106	53	0	0	0	224	17	14	0	0	0
59	p:Proteobacteria	f:Comamonadaceae(0.9700)	g:Kinneretia(0.7300)	s:Kinneretia_asaccharophila(0.7300)		0	0	1	0	0	0	57	0	0	6	33	3	1	1	0	6	3	0	9	212	44	27	79	0	6	12	167	10	8	6
60	p:Bacteroidetes	f:Porphyromonadaceae(0.9700)	g:Dysgonomonas(0.6500)	s:Dysgonomonas_gadei(0.3200)		0	0	0	0	0	0	0	0	0	0	0	0	0	0	0	0	0	0	287	0	0	0	0	0	0	0	0	0	0	0
61	p:Firmicutes	f:Unclassified_Clostridiales(1.0000)	g:Finegoldia(1.0000)	s:Finegoldia_magna(1.0000)		0	0	0	9	0	0	0	0	0	0	0	1	0	0	0	0	0	0	4	0	0	88	0	0	25	1	112	133	0	2
62	p:Bacteroidetes	f:Flavobacteriaceae(1.0000)	g:Cloacibacterium(1.0000)	s:Cloacibacterium_normanense(0.8900)		0	0	0	0	0	0	0	0	0	0	0	0	0	0	0	14	2	26	6	0	804	356	0	16	0	0	26	10	11	9
63	p:Firmicutes	f:Streptococcaceae(1.0000)	g:Lactococcus(1.0000)	s:Lactococcus_formosensis(1.0000)		0	0	0	0	0	0	0	0	0	0	0	0	0	0	0	0	0	6	216	0	0	35	15	0	0	0	0	2	2	0
64	p:Proteobacteria	f:Moraxellaceae(1.0000)	g:Psychrobacter(1.0000)	s:Psychrobacter_fozii(0.6300)		0	0	0	0	0	0	0	0	0	0	0	0	0	0	0	0	0	0	0	86	58	412	118	3	103	137	0	0	0	1
65	p:Proteobacteria	f:Burkholderiaceae(0.7600)	g:Burkholderia(0.7600)	s:Burkholderia_soli(0.4200)		0	0	0	0	0	0	0	0	0	0	0	0	0	0	0	0	0	0	1	36	0	0	42	2	0	0	1275	108	109	68
66	p:Bacteroidetes	f:Cryomorphaceae(1.0000)	g:Fluviicola(1.0000)	s:Fluviicola_taffensis(0.7400)		0	0	0	0	0	0	0	0	0	0	5	0	0	0	0	2	1	1	1	42	45	0	17	0	12	31	19	0	0	0
67	p:Actinobacteria	f:Dietziaceae(0.5800)	g:Dietzia(0.5800)	s:Dietzia_alimentaria(0.4500)		0	0	0	0	0	0	13	0	0	0	0	2	1	0	0	0	0	4	15	0	15	119	22	1	0	18	161	4	1	0
68	p:Proteobacteria	f:Enterobacteriaceae(0.9800)	g:Pragia(0.3900)	s:Pragia_fontium(0.3900)		0	0	0	0	0	0	0	0	0	0	0	0	0	0	0	2	0	0	253	0	0	0	0	0	0	0	0	0	0	0
69	p:Proteobacteria	f:Enterobacteriaceae(1.0000)	g:Morganella(1.0000)	s:Morganella_morganii_subsp._morganii(1.0000)		0	0	0	0	0	0	0	0	0	0	0	0	0	0	0	0	0	2	188	0	0	0	0	0	3	0	0	0	0	0
70	p:Proteobacteria	f:Lysobacteraceae(1.0000)	g:Thermomonas(0.7100)	s:Thermomonas_brevis(0.7100)		0	0	0	0	0	0	0	0	0	7	22	2	0	0	2	2	2	0	0	0	0	45	0	0	0	15	55	3	0	0
71	p:Bacteroidetes	f:Sphingobacteriaceae(0.4900)	g:Solitalea(0.2800)	s:Solitalea_canadensis(0.1700)		0	0	0	2	0	0	29	0	0	0	3	0	0	0	0	0	0	4	0	53	14	0	0	0	0	16	58	1	0	0
72	p:Bacteroidetes	f:Cytophagaceae(1.0000)	g:Siphonobacter(1.0000)	s:Siphonobacter_aquaeclarae(1.0000)		0	0	0	0	0	0	0	0	0	0	0	0	0	0	0	50	24	103	0	0	39	0	44	203	0	0	0	54	58	42
73	p:Proteobacteria	f:Pseudomonadaceae(0.9600)	g:Pseudomonas(0.6800)	s:Pseudomonas_aeruginosa(0.2200)		0	0	0	0	0	0	0	0	0	0	0	0	0	0	0	0	0	0	163	46	0	0	0	0	0	0	0	0	0	0
74	p:Firmicutes	f:Unclassified_Bacillales(1.0000)	g:Gemella(1.0000)	s:Gemella_haemolysans(0.5600)		3	0	0	0	0	0	0	0	0	0	0	0	0	1	1	2	0	4	27	32	48	0	43	1	11	0	67	22	0	1
75	p:Actinobacteria	f:Bifidobacteriaceae(1.0000)	g:Bifidobacterium(0.7900)	s:Bifidobacterium_bohemicum(0.5400)		0	0	0	0	0	472	0	0	221	0	0	0	0	0	1	0	0	0	0	0	0	0	0	0	0	0	0	0	0	0
76	p:Firmicutes	f:Listeriaceae(1.0000)	g:Brochothrix(1.0000)	s:Brochothrix_thermosphacta(0.8900)		0	0	0	0	0	0	0	0	0	0	0	0	0	0	0	0	0	0	0	0	0	106	156	0	119	99	0	2	0	0
77	p:Proteobacteria	f:Bdellovibrionaceae(0.3100)	g:Vampirovibrio(0.3100)	s:Vampirovibrio_chlorellavorus(0.3100)		0	0	1	2	1	0	84	0	0	0	0	0	0	0	0	0	1	0	7	54	11	77	17	0	26	11	0	0	0	0
78	p:Proteobacteria	f:Lysobacteraceae(1.0000)	g:Pseudoxanthomonas(1.0000)	s:Pseudoxanthomonas_japonensis(0.9900)		0	0	0	0	0	0	79	0	0	6	17	1	0	1	0	6	0	0	0	165	45	83	49	0	8	8	35	3	0	1
79	p:Proteobacteria	f:Caulobacteraceae(1.0000)	g:Brevundimonas(1.0000)	s:Brevundimonas_nasdae(0.8700)		0	0	0	0	0	0	0	0	0	4	10	0	0	0	0	1	1	6	16	87	10	0	0	0	167	0	0	5	1	0
80	p:Proteobacteria	f:Neisseriaceae(1.0000)	g:Neisseria(0.9900)	s:Neisseria_cinerea(0.9800)		0	0	0	0	0	0	0	1	0	0	0	2	0	0	0	0	3	5	28	207	0	43	37	0	24	6	194	30	1	0
81	p:Bacteroidetes	f:Chitinophagaceae(1.0000)	g:Terrimonas(0.8500)	s:Terrimonas_arctica(0.4200)		0	0	0	0	0	0	0	0	0	2	8	2	0	0	0	3	1	0	0	60	15	0	0	1	13	0	41	3	0	0
83	p:Actinobacteria	f:Microbacteriaceae(0.8500)	g:Agromyces(0.3500)	s:Agromyces_atrinae(0.2300)		0	0	0	0	0	0	0	0	0	0	1	0	0	0	0	4	1	0	15	0	622	0	0	0	0	0	0	2	4	1
84	p:Proteobacteria	f:Rhizobiaceae(1.0000)	g:Rhizobium(1.0000)	s:Rhizobium_pseudoryzae(0.4300)		0	0	0	0	0	0	0	0	0	0	6	4	0	1	0	0	0	0	1	192	41	0	18	0	12	8	37	0	0	0
85	p:Proteobacteria	f:Hydrogenophilaceae(1.0000)	g:Tepidiphilus(1.0000)	s:Tepidiphilus_succinatimandens(0.7100)		0	0	0	13	0	0	0	0	0	0	0	0	0	0	3	3	0	0	1	0	69	0	0	0	70	0	129	538	0	0
86	p:Proteobacteria	f:Burkholderiaceae(1.0000)	g:Burkholderia(1.0000)	s:Burkholderia_ferrariae(0.7900)		0	0	0	0	0	0	0	0	0	0	0	0	0	0	0	0	0	0	122	0	0	0	0	0	0	0	0	0	0	0
87	p:Actinobacteria	f:Micrococcaceae(1.0000)	g:Arthrobacter(1.0000)	s:Arthrobacter_aurescens(0.8500)		0	0	0	0	0	0	55	0	0	2	3	0	2	0	1	2	0	0	0	0	37	17	49	0	18	0	51	0	0	0
88	p:Actinobacteria	f:Mycobacteriaceae(1.0000)	g:Mycobacterium(1.0000)	s:Mycobacterium_brumae(0.3200)		1	0	0	0	0	0	0	0	0	0	0	2	0	0	0	49	29	69	1	53	0	106	25	74	0	11	0	54	32	26
89	p:Proteobacteria	f:Rhodanobacteraceae(1.0000)	g:Dyella(1.0000)	s:Dyella_terrae(0.8800)		0	1	0	0	0	0	0	0	0	0	0	0	0	0	0	0	0	0	278	0	0	30	0	0	0	0	0	0	0	0
90	p:Proteobacteria	f:Burkholderiaceae(0.7400)	g:Burkholderia(0.6700)	s:Burkholderia_choica(0.3700)		0	0	0	0	0	0	0	0	0	0	0	0	0	0	0	0	0	0	0	0	0	68	0	0	0	0	646	58	47	46
91	p:Actinobacteria	f:Micromonosporaceae(1.0000)	g:Micromonospora(0.5700)	s:Micromonospora_aurantiaca(0.5700)		0	0	0	0	0	0	0	0	0	0	0	0	0	0	0	59	13	41	0	0	0	0	0	39	0	0	0	32	27	13
92	p:Proteobacteria	f:Succinivibrionaceae(0.2300)	g:Anaerobiospirillum(0.2300)	s:Anaerobiospirillum_thomasii(0.1400)		0	0	0	2	0	0	0	0	0	0	1	0	0	0	0	1	0	0	0	92	0	0	15	0	0	0	67	1	0	0
93	p:Proteobacteria	f:Comamonadaceae(1.0000)	g:Acidovorax(1.0000)	s:Acidovorax_radicis(0.5600)		0	0	0	0	1	0	0	0	1	2	15	2	0	1	3	7	1	0	18	67	38	76	22	1	10	10	230	26	15	6
94	p:Verrucomicrobia	f:Unclassified_Spartobacteria(0.6400)	g:Limisphaera(0.6300)	s:Limisphaera_ngatamarikiensis(0.6300)		0	0	0	0	0	0	0	0	0	5	21	2	0	0	0	0	0	0	0	33	0	61	4	0	0	17	0	0	0	0
95	p:Proteobacteria	f:Unclassified_Burkholderiales(0.9900)	g:Aquabacterium(0.9900)	s:Aquabacterium_commune(0.9900)		0	0	0	0	0	0	0	0	0	1	4	0	0	0	0	0	0	0	0	0	13	96	8	0	28	8	1	0	1	0
96	p:Proteobacteria	f:Caulobacteraceae(1.0000)	g:Asticcacaulis(1.0000)	s:Asticcacaulis_benevestitus(1.0000)		0	0	0	4	0	0	0	0	0	2	5	0	1	1	0	0	2	0	16	37	10	70	0	0	12	14	0	4	2	0
97	p:Bacteroidetes	f:Porphyromonadaceae(0.9000)	g:Dysgonomonas(0.5400)	s:Dysgonomonas_macrotermitis(0.5200)		0	0	0	0	0	0	0	0	0	0	0	0	0	0	0	0	0	0	98	0	0	0	0	0	0	0	0	0	0	0
98	p:Bacteroidetes	f:Porphyromonadaceae(0.9100)	g:Parabacteroides(0.4500)	s:Parabacteroides_johnsonii(0.1800)		0	0	0	0	0	0	0	0	0	0	0	0	0	0	0	0	0	0	139	0	0	0	0	0	0	0	0	0	0	0
99	p:Bacteroidetes	f:Unclassified_Cytophagales(1.0000)	g:Ohtaekwangia(0.9400)	s:Ohtaekwangia_koreensis(0.9200)		0	0	0	0	0	0	0	0	0	0	2	0	0	0	0	2	0	0	0	82	38	0	24	0	8	0	0	1	0	4
100	p:Proteobacteria	f:Bdellovibrionaceae(1.0000)	g:Bdellovibrio(1.0000)	s:Bdellovibrio_bacteriovorus(1.0000)		0	0	0	0	0	0	0	0	0	0	11	1	0	0	1	0	0	0	0	37	29	1	15	0	11	0	84	0	0	0
101	p:Proteobacteria	f:Rhodanobacteraceae(1.0000)	g:Rhodanobacter(1.0000)	s:Rhodanobacter_thiooxydans(0.5500)		0	0	0	0	0	0	0	0	0	0	0	0	0	0	0	0	0	0	128	0	0	0	0	0	0	6	0	0	0	0
102	p:Firmicutes	f:Peptoniphilaceae(1.0000)	g:Peptoniphilus(1.0000)	s:Peptoniphilus_gorbachii(1.0000)		0	0	0	0	0	0	0	0	0	0	0	0	0	0	0	0	0	0	0	0	56	0	0	0	55	0	0	158	0	0
103	p:Bacteroidetes	f:Cytophagaceae(1.0000)	g:Dyadobacter(1.0000)	s:Dyadobacter_soli(0.9500)		0	0	0	0	0	0	0	0	1	2	9	0	1	0	0	0	0	0	0	16	0	0	0	0	11	0	0	2	0	0
104	p:Proteobacteria	f:Desulfovibrionaceae(0.5400)	g:Desulfovibrio(0.5300)	s:Desulfovibrio_frigidus(0.1500)		0	0	0	0	0	0	0	0	0	0	0	0	0	0	0	0	0	0	111	0	0	0	0	0	0	0	0	0	0	0
105	p:Bacteroidetes	f:Marinilabiliaceae(0.5900)	g:Alkalitalea(0.3900)	s:Alkalitalea_saponilacus(0.3900)		0	0	0	0	0	0	22	0	0	0	0	0	0	0	0	0	0	0	99	0	0	0	0	0	0	0	0	0	0	0
106	p:Proteobacteria	f:Sphingomonadaceae(1.0000)	g:Sphingobium(0.9500)	s:Sphingobium_scionense(0.7000)		0	0	0	0	0	0	0	0	0	0	0	0	0	0	0	0	0	0	6	124	16	0	22	0	0	0	0	0	0	0
107	p:Bacteroidetes	f:Chitinophagaceae(1.0000)	g:Chitinophaga(1.0000)	s:Chitinophaga_eiseniae(1.0000)		0	0	0	0	0	0	0	0	0	0	0	0	0	0	0	0	0	0	90	0	0	0	0	0	0	0	0	0	0	0
108	p:Proteobacteria	f:Desulfovibrionaceae(1.0000)	g:Desulfovibrio(1.0000)	s:Desulfovibrio_cuneatus(0.9800)		0	0	0	0	0	0	0	0	0	0	0	0	0	0	0	0	0	0	97	0	0	0	0	0	0	0	0	0	0	0
109	p:Bacteroidetes	f:Marinilabiliaceae(0.1900)	g:Mangroviflexus(0.1500)	s:Mangroviflexus_xiamenensis(0.1500)		0	0	0	0	0	0	0	0	0	0	2	0	0	0	0	2	1	0	0	54	0	0	32	0	0	0	23	4	0	0
110	p:Proteobacteria	f:Burkholderiaceae(1.0000)	g:Cupriavidus(1.0000)	s:Cupriavidus_basilensis(0.9900)		2	0	0	0	0	0	55	0	0	1	4	0	0	0	0	4	2	4	1	37	11	118	46	0	0	0	0	2	0	0
111	p:Bacteroidetes	f:Flavobacteriaceae(1.0000)	g:Chryseobacterium(1.0000)	s:Chryseobacterium_flavum(0.4300)		0	0	0	0	1	0	0	0	0	0	0	0	0	0	0	2	0	0	79	0	0	0	0	1	0	0	0	9	5	1
112	p:Bacteroidetes	f:Chitinophagaceae(0.4900)	g:Chitinophaga(0.1900)	s:Chitinophaga_jiangningensis(0.1500)		0	0	0	0	0	0	0	0	0	1	7	1	0	0	0	0	0	0	0	70	21	0	0	0	0	3	47	0	5	0
113	p:Bacteroidetes	f:Porphyromonadaceae(0.9700)	g:Parabacteroides(0.7800)	s:Parabacteroides_chinchillae(0.6600)		0	0	0	0	0	0	0	0	0	0	0	0	0	0	0	0	0	0	85	0	0	0	0	0	0	0	0	0	0	0
114	p:Bacteroidetes	f:Chitinophagaceae(1.0000)	g:Arachidicoccus(0.6600)	s:Arachidicoccus_rhizosphaerae(0.6600)		0	0	0	0	0	0	0	0	0	0	0	0	0	0	0	0	0	0	108	0	0	0	0	0	0	0	0	0	0	0
115	p:Proteobacteria	f:Oxalobacteraceae(1.0000)	g:Massilia(0.8100)	s:Massilia_alkalitolerans(0.6800)		0	0	0	0	0	0	0	0	0	1	1	0	0	0	0	4	2	0	31	83	3	59	0	4	16	3	39	2	0	2
116	p:Proteobacteria	f:Hyphomicrobiaceae(1.0000)	g:Devosia(1.0000)	s:Devosia_insulae(1.0000)		0	0	0	0	0	0	0	0	0	1	0	0	0	0	0	2	0	0	8	39	15	0	0	0	10	0	53	1	0	0
117	p:Bacteroidetes	f:Bacteroidaceae(0.9600)	g:Bacteroides(0.9600)	s:Bacteroides_cellulosilyticus(0.3300)		0	0	0	0	0	0	0	0	0	0	0	0	0	0	0	0	0	0	93	88	0	0	0	0	0	0	0	0	0	0
118	p:Proteobacteria	f:Neisseriaceae(0.8100)	g:Neisseria(0.4800)	s:Neisseria_cinerea(0.4300)		1	0	0	0	0	0	0	0	0	0	0	0	0	0	0	0	0	0	6	0	0	0	0	0	0	0	37	48	0	0
119	p:Proteobacteria	f:Methylophilaceae(1.0000)	g:Methylophilus(1.0000)	s:Methylophilus_flavus(1.0000)		0	0	0	0	0	0	0	0	0	0	4	0	0	0	1	5	3	0	2	45	9	48	0	0	0	0	83	16	5	0
120	p:Proteobacteria	f:Pasteurellaceae(1.0000)	g:Haemophilus(0.6700)	s:Haemophilus_parainfluenzae(0.5600)		0	1	0	0	1	0	0	0	0	0	0	2	0	0	0	3	0	8	42	0	21	91	0	2	54	22	66	6	5	1
121	p:Firmicutes	f:Bacillaceae(1.0000)	g:Bacillus(1.0000)	s:Bacillus_coagulans(0.7900)		0	0	0	0	0	0	0	0	0	0	0	0	0	0	0	0	0	0	2	0	444	0	0	0	0	0	0	0	0	0
122	p:Firmicutes	f:Veillonellaceae(0.9900)	g:Veillonella(0.8700)	s:Veillonella_atypica(0.5100)		2	0	0	0	0	0	0	0	0	0	0	0	0	0	0	0	0	0	5	0	0	0	0	1	0	0	85	1	0	0
123	p:Bacteroidetes	f:Rikenellaceae(0.8700)	g:Alistipes(0.8500)	s:Alistipes_finegoldii(0.6600)		0	0	0	0	0	0	0	0	0	0	0	0	0	0	0	0	0	0	94	0	0	0	0	0	0	0	0	0	0	0
124	p:Proteobacteria	f:Psychromonadaceae(1.0000)	g:Psychromonas(1.0000)	s:Psychromonas_arctica(0.5100)		0	0	0	0	0	0	0	0	0	0	0	0	0	0	0	0	0	0	0	96	54	87	15	3	3	0	0	0	0	0
125	p:Firmicutes	f:Clostridiaceae(0.5600)	g:Clostridium(0.3200)	s:Lactonifactor_longoviformis(0.2400)		0	0	0	0	0	0	0	0	0	0	0	0	0	0	0	0	0	0	73	70	0	0	0	0	0	0	0	0	0	0
126	p:Bacteroidetes	f:Chitinophagaceae(1.0000)	g:Sediminibacterium(0.9100)	s:Sediminibacterium_salmoneum(0.7700)		0	0	0	0	0	0	0	0	0	0	1	0	0	0	0	4	0	0	0	51	16	0	0	0	0	0	20	1	0	1
127	p:Firmicutes	f:Streptococcaceae(1.0000)	g:Streptococcus(1.0000)	s:Streptococcus_salivarius_subsp._salivarius(0.6200)		0	0	0	1	0	0	0	0	0	0	0	1	0	0	0	0	2	2	26	0	11	26	0	0	0	0	63	4	1	0
128	p:Bacteroidetes	f:Porphyromonadaceae(0.9800)	g:Dysgonomonas(0.9800)	s:Dysgonomonas_macrotermitis(0.9400)		0	0	0	0	0	0	0	0	0	0	0	0	0	0	0	0	0	0	101	0	0	0	0	0	0	0	0	0	0	0
129	p:Bacteroidetes	f:Rikenellaceae(0.9500)	g:Rikenella(0.4800)	s:Rikenella_microfusus(0.4800)		0	0	0	0	0	0	0	0	0	0	0	0	0	0	0	0	0	0	108	43	0	0	0	0	0	0	0	0	0	0
130	p:Bacteroidetes	f:Flavobacteriaceae(1.0000)	g:Flavobacterium(1.0000)	s:Flavobacterium_ummariense(0.8600)		0	0	0	0	0	0	43	0	0	0	1	0	0	0	1	7	1	0	1	32	18	0	0	0	23	18	0	0	2	0
131	p:Bacteroidetes	f:Chitinophagaceae(1.0000)	g:Sediminibacterium(0.9800)	s:Sediminibacterium_salmoneum(0.6600)		0	0	0	0	0	0	51	0	0	0	0	0	0	0	0	0	0	0	8	0	29	49	0	0	3	14	0	0	0	0
132	p:Bacteroidetes	f:Porphyromonadaceae(1.0000)	g:Dysgonomonas(1.0000)	s:Dysgonomonas_hofstadii(0.8200)		0	0	0	0	0	0	0	0	0	0	0	0	0	0	0	0	0	0	67	0	0	0	0	0	0	0	0	0	0	0
133	p:Proteobacteria	f:Methylobacteriaceae(1.0000)	g:Methylobacterium(1.0000)	s:Methylobacterium_brachiatum(0.9600)		0	0	0	1	0	0	60	0	0	0	0	0	0	0	0	0	1	4	6	0	66	0	0	0	0	0	22	2	1	0
134	p:Bacteroidetes	f:Porphyromonadaceae(0.7900)	g:Dysgonomonas(0.7100)	s:Dysgonomonas_capnocytophagoides(0.3700)		0	0	0	0	0	0	0	0	0	0	0	0	0	0	0	0	0	0	77	0	0	0	0	0	0	0	0	0	0	0
135	p:Actinobacteria	f:Micrococcaceae(0.9900)	g:Rothia(0.9500)	s:Rothia_mucilaginosa(0.7200)		0	0	0	4	0	0	0	0	0	0	0	0	0	0	0	0	1	0	105	0	22	96	0	1	12	0	0	10	0	0
136	p:Firmicutes	f:Lactobacillaceae(1.0000)	g:Lactobacillus(1.0000)	s:Lactobacillus_iners(1.0000)		0	0	0	0	0	0	0	0	0	0	1	0	0	0	0	0	0	3	0	0	0	0	0	0	30	0	40	22	0	0
137	p:Proteobacteria	f:Rhodobacteraceae(1.0000)	g:Paracoccus(0.8600)	s:Paracoccus_yeei(0.8000)		0	0	0	0	0	0	0	0	0	0	0	0	0	0	0	0	0	1	49	0	123	24	0	0	0	10	0	0	0	0
138	p:Firmicutes	f:Bacillaceae(1.0000)	g:Bacillus(0.9800)	s:Bacillus_thermoamylovorans(0.7700)		0	0	0	0	0	0	0	0	0	0	0	0	0	0	0	0	0	0	0	0	399	0	0	0	0	0	0	0	0	0
139	p:Proteobacteria	f:Caulobacteraceae(1.0000)	g:Phenylobacterium(1.0000)	s:Phenylobacterium_immobile(0.6600)		0	0	0	0	0	0	0	0	0	1	6	2	1	0	0	0	0	3	6	0	7	0	7	0	4	31	0	0	0	0
140	p:Bacteroidetes	f:Unclassified_Cytophagales(0.8800)	g:Chryseolinea(0.8700)	s:Chryseolinea_serpens(0.8700)		0	0	0	0	0	0	0	0	0	0	0	0	0	0	0	1	0	0	0	30	23	0	0	0	0	1	31	2	0	0
141	p:Firmicutes	f:Carnobacteriaceae(0.7900)	g:Granulicatella(0.7500)	s:Granulicatella_adiacens(0.6500)		0	0	0	0	0	0	0	0	0	0	1	4	0	0	0	0	1	0	96	0	0	54	0	0	12	21	0	20	0	0
142	p:Bacteroidetes	f:Bacteroidaceae(0.8800)	g:Bacteroides(0.8800)	s:Bacteroides_luti(0.3000)		0	0	0	0	0	0	0	0	0	0	0	0	0	0	0	0	0	0	66	24	0	0	0	0	0	0	0	0	0	0
143	p:Bacteroidetes	f:Porphyromonadaceae(1.0000)	g:Tannerella(0.4900)	s:Tannerella_forsythia(0.4900)		0	0	0	0	0	0	0	0	0	0	0	0	0	0	0	0	0	0	72	11	0	0	0	0	0	0	0	0	0	0
144	p:Proteobacteria	f:Oxalobacteraceae(1.0000)	g:Duganella(1.0000)	s:Duganella_phyllosphaerae(1.0000)		0	0	0	0	0	0	0	0	0	2	6	3	0	0	0	0	0	4	13	0	0	25	18	0	0	0	30	0	0	0
145	p:Bacteroidetes	f:Chitinophagaceae(0.9200)	g:Taibaiella(0.2700)	s:Niabella_aurantiaca(0.2100)		0	0	0	0	0	0	0	0	0	2	4	2	1	0	0	0	0	0	1	0	0	65	0	0	0	0	0	0	0	0
146	p:Proteobacteria	f:Rhizobiaceae(0.9900)	g:Rhizobium(0.9900)	s:Rhizobium_cauense(0.9300)		0	0	0	0	0	1	0	0	0	2	17	0	0	0	0	3	1	11	9	87	0	0	0	1	30	29	30	7	3	7
147	p:Bacteroidetes	f:Bacteroidaceae(0.5600)	g:Bacteroides(0.5600)	s:Alloprevotella_rava(0.3500)		0	0	0	1	0	0	0	0	0	0	0	0	0	0	0	0	0	0	0	47	30	0	0	3	0	23	77	18	4	0
148	p:Proteobacteria	f:Burkholderiaceae(0.6200)	g:Burkholderia(0.5900)	s:Burkholderia_endofungorum(0.1900)		0	0	0	0	0	0	0	0	0	0	0	0	0	0	0	0	0	0	0	0	0	42	0	0	0	0	437	70	37	21
150	p:Proteobacteria	f:Enterobacteriaceae(1.0000)	g:Escherichia(0.6900)	s:Escherichia_coli(0.6700)		0	0	0	0	0	0	0	0	0	0	0	1	0	0	0	14	1	1	217	70	2	0	19	6	5	13	0	13	10	11
151	p:Proteobacteria	f:Lysobacteraceae(0.9900)	g:Pseudoxanthomonas(0.9900)	s:Pseudoxanthomonas_taiwanensis(0.9600)		0	0	0	0	0	0	0	0	0	0	0	0	0	0	0	2	0	0	2	0	33	0	27	2	1	0	143	12	0	0
152	p:Firmicutes	f:Veillonellaceae(1.0000)	g:Veillonella(1.0000)	s:Veillonella_dispar(0.7700)		0	0	0	2	0	0	0	0	0	0	3	0	0	0	0	0	0	6	24	86	32	0	0	2	0	0	0	19	0	0
153	p:Bacteroidetes	f:Bacteroidaceae(0.9800)	g:Bacteroides(0.9800)	s:Bacteroides_luti(0.6900)		0	0	0	0	0	0	0	0	0	0	0	0	0	0	0	0	0	0	72	0	0	0	0	0	0	0	0	0	0	0
154	p:Bacteroidetes	f:Cytophagaceae(1.0000)	g:Flectobacillus(1.0000)	s:Flectobacillus_roseus(1.0000)		0	0	0	0	0	0	0	0	0	1	3	0	0	0	0	0	0	0	0	82	0	0	0	0	12	0	0	0	0	0
155	p:Bacteroidetes	f:Prevotellaceae(1.0000)	g:Prevotella(1.0000)	s:Prevotella_melaninogenica(0.9800)		4	0	0	0	0	0	0	0	0	0	0	0	0	0	0	1	0	0	11	0	0	0	0	1	39	0	0	10	0	0
156	p:Proteobacteria	f:Desulfobacteraceae(0.6700)	g:Desulfosarcina(0.4100)	s:Desulfosarcina_ovata(0.3500)		0	0	0	0	0	0	0	0	0	0	0	0	0	0	0	0	0	0	63	0	0	0	0	0	0	0	0	0	0	0
157	p:Bacteroidetes	f:Porphyromonadaceae(0.9400)	g:Parabacteroides(0.5200)	s:Parabacteroides_chinchillae(0.3800)		0	0	0	0	0	0	33	0	0	0	0	0	0	0	0	0	0	0	274	0	0	0	0	0	0	0	0	0	0	0
158	p:Bacteroidetes	f:Chitinophagaceae(1.0000)	g:Flavihumibacter(0.9600)	s:Flavihumibacter_solisilvae(0.7300)		0	0	0	0	0	0	0	0	0	0	1	1	0	0	0	1	0	0	0	0	0	85	32	0	0	3	0	1	0	0
159	p:Verrucomicrobia	f:Verrucomicrobiaceae(1.0000)	g:Verrucomicrobium(1.0000)	s:Verrucomicrobium_spinosum(1.0000)		0	0	0	0	0	0	0	0	0	1	1	0	0	0	0	0	0	0	0	0	0	0	18	0	0	0	0	0	0	0
160	p:Proteobacteria	f:Methylococcaceae(0.9900)	g:Methylovulum(0.6000)	s:Methylovulum_miyakonense(0.6000)		0	0	0	0	0	0	0	0	0	0	0	0	0	0	0	0	0	0	0	0	0	0	0	0	0	0	343	24	16	5
161	p:Verrumicrobia	f:Akkermansiaceae(0.7500)	g:Akkermansia(0.7500)	s:Akkermansia_muciniphila(0.7500)		0	0	0	0	0	0	0	0	0	0	0	0	0	0	0	0	0	0	44	0	0	0	0	0	0	0	0	0	0	0
162	p:Proteobacteria	f:Caulobacteraceae(1.0000)	g:Phenylobacterium(0.6300)	s:Phenylobacterium_haematophilum(0.4000)		0	0	0	0	0	0	0	0	0	2	10	1	0	0	1	3	0	0	2	22	41	29	0	0	0	16	0	0	0	0
163	p:Firmicutes	f:Clostridiaceae(0.8600)	g:Clostridium(0.8600)	s:Clostridium_leptum(0.6300)		0	0	0	0	0	0	0	0	0	0	0	0	0	0	0	0	0	0	51	0	0	0	0	0	0	0	0	0	0	0
164	p:Actinobacteria	f:Corynebacteriaceae(1.0000)	g:Corynebacterium(1.0000)	s:Corynebacterium_coyleae(0.8400)		0	0	0	0	0	0	90	0	0	0	0	7	0	0	0	0	0	1	16	0	0	0	10	0	45	1	39	4	0	0
165	p:Actinobacteria	f:Propionibacteriaceae(1.0000)	g:Propionibacterium(1.0000)	s:Propionibacterium_acnes(0.9900)		0	0	0	1	0	0	5	0	0	0	0	0	0	0	0	0	0	2	6	6	1	13	6	2	9	3	8	8	0	0
166	p:Bacteroidetes	f:Rikenellaceae(0.7500)	g:Alistipes(0.5200)	s:Alistipes_indistinctus(0.5100)		0	0	0	0	0	0	0	0	0	0	0	0	0	0	0	0	0	0	70	0	0	0	0	0	0	0	0	0	0	0
167	p:Bacteroidetes	f:Porphyromonadaceae(1.0000)	g:Petrimonas(0.9200)	s:Petrimonas_sulfuriphila(0.9200)		0	0	0	0	0	0	0	0	0	0	0	0	0	0	0	0	0	0	0	0	241	0	0	0	0	0	0	0	0	0
168	p:Firmicutes	f:Acidaminococcaceae(0.7200)	g:Acidaminococcus(0.6100)	s:Acidaminococcus_fermentans(0.5600)		0	0	0	0	0	0	0	0	0	0	0	0	0	0	0	0	0	0	54	0	0	0	0	0	0	0	0	0	0	0
170	p:Firmicutes	f:Carnobacteriaceae(1.0000)	g:Dolosigranulum(1.0000)	s:Dolosigranulum_pigrum(1.0000)		0	0	0	0	0	0	0	0	0	0	0	0	0	0	0	0	0	0	5	0	0	0	21	0	3	42	0	0	0	0
171	p:Cyanobacteria	f:Stigonematales(0.7800)	g:Iphinoe(0.7200)	s:Iphinoe_spelaeobios(0.7200)		0	0	0	0	0	0	0	0	0	0	0	0	0	0	0	0	0	0	0	0	0	28	0	0	0	23	0	1	0	0
172	p:Proteobacteria	f:Caulobacteraceae(1.0000)	g:Asticcacaulis(1.0000)	s:Asticcacaulis_endophyticus(0.9900)		0	0	0	0	0	0	0	0	0	1	8	0	2	1	1	1	0	0	0	0	10	22	34	1	0	0	0	0	0	0
173	p:Proteobacteria	f:Rhodospirillaceae(1.0000)	g:Azospirillum(0.9500)	s:Azospirillum_irakense(0.9500)		0	0	0	0	0	0	0	0	0	0	0	0	0	0	0	0	0	0	0	38	26	0	0	0	0	21	0	0	0	0
174	p:Actinobacteria	f:Actinomycetaceae(1.0000)	g:Actinomyces(1.0000)	s:Actinomyces_naeslundii(0.3700)		0	0	0	0	0	0	46	0	0	0	0	2	0	0	0	0	0	1	16	0	12	0	0	0	44	43	27	17	0	1
175	p:Bacteroidetes	f:Cytophagaceae(1.0000)	g:Dyadobacter(1.0000)	s:Dyadobacter_arcticus(0.6000)		0	0	0	0	0	0	0	0	0	0	1	0	0	0	0	0	0	0	0	0	0	0	13	0	0	0	62	0	0	0
176	p:Proteobacteria	f:Rhodobacteraceae(0.3600)	g:Hirschia(0.1400)	s:Hirschia_baltica(0.1400)		0	0	0	0	0	0	0	1	0	0	6	1	1	0	1	1	0	0	1	0	0	0	15	1	0	0	22	0	0	0
177	p:Firmicutes	f:Unclassified_Clostridiales(0.2100)	g:Anaerococcus(0.1000)	s:Helcococcus_sueciensis(0.0700)		0	0	0	0	0	0	0	0	0	0	0	0	0	0	0	0	0	0	36	0	0	0	0	0	0	0	0	0	0	0
178	p:Bacteroidetes	f:Flavobacteriaceae(1.0000)	g:Flavobacterium(1.0000)	s:Flavobacterium_beibuense(0.7000)		0	0	0	0	0	0	0	0	0	0	0	0	0	0	0	0	0	0	1	177	0	0	0	0	0	0	0	0	0	0
179	p:Proteobacteria	f:Rhodobacteraceae(0.1200)	g:Clostridium(0.0900)	s:Henriciella_aquimarina(0.0700)		0	0	0	0	0	0	0	0	0	0	0	0	0	0	0	0	0	0	0	0	0	0	0	0	0	0	202	18	15	2
180	p:Firmicutes	f:Unclassified_Clostridiales(1.0000)	g:Anaerococcus(1.0000)	s:Anaerococcus_octavius(1.0000)		0	0	0	1	0	0	0	0	0	0	0	0	0	0	0	1	0	0	1	0	22	50	0	0	14	0	56	58	0	0
181	p:Firmicutes	f:Ruminococcaceae(0.9200)	g:Anaerofilum(0.6800)	s:Anaerofilum_agile(0.6800)		0	0	0	0	0	0	0	0	0	0	0	0	0	0	0	0	0	0	175	0	0	0	0	0	0	0	0	0	0	0
182	p:Actinobacteria	f:Corynebacteriaceae(1.0000)	g:Corynebacterium(1.0000)	s:Corynebacterium_kroppenstedtii(1.0000)		0	0	0	0	0	0	0	0	0	0	0	4	0	0	0	0	0	0	3	0	4	0	0	0	16	0	0	0	0	0
183	p:Bacteroidetes	f:Chitinophagaceae(1.0000)	g:Chitinophaga(1.0000)	s:Chitinophaga_terrae(1.0000)		0	0	0	0	0	0	0	0	0	0	0	0	0	0	0	0	0	0	46	0	0	0	0	0	0	0	0	0	0	0
184	p:Proteobacteria	f:Burkholderiaceae(1.0000)	g:Burkholderia(1.0000)	s:Burkholderia_cepacia(0.4100)		0	0	0	0	0	0	0	0	0	0	0	0	0	0	0	0	0	0	68	0	0	46	0	0	1	0	14	0	0	0
185	p:Firmicutes	f:Unclassified_Clostridiales(1.0000)	g:Anaerococcus(1.0000)	s:Anaerococcus_octavius(0.9700)		0	0	0	0	0	0	0	0	0	0	1	1	1	0	0	0	0	7	4	0	0	186	0	1	0	0	0	0	0	0
186	p:Proteobacteria	f:Comamonadaceae(1.0000)	g:Ramlibacter(0.8800)	s:Ramlibacter_ginsenosidimutans(0.8800)		0	0	0	0	1	0	0	0	0	1	8	1	0	1	1	0	0	1	6	27	0	0	22	0	28	0	10	1	0	1
187	p:Firmicutes	f:Unclassified_Clostridiales(1.0000)	g:Anaerococcus(1.0000)	s:Anaerococcus_prevotii(0.9000)		0	0	0	0	0	0	0	0	0	0	0	0	0	0	0	0	0	1	0	62	0	0	17	0	3	0	59	34	0	1
188	p:Proteobacteria	f:Burkholderiaceae(1.0000)	g:Chitinimonas(1.0000)	s:Chitinimonas_prasina(1.0000)		0	0	0	0	0	0	0	0	0	0	0	0	0	0	0	1	0	0	0	0	0	0	17	0	0	7	0	0	0	0
189	p:Firmicutes	f:Lactobacillaceae(1.0000)	g:Lactobacillus(1.0000)	s:Lactobacillus_furfuricola(0.5300)		0	0	0	0	0	0	0	0	0	0	0	0	0	0	0	0	0	0	71	0	0	0	0	0	0	0	0	0	0	0
190	p:Bacteroidetes	f:Rikenellaceae(0.9800)	g:Alistipes(0.9800)	s:Alistipes_finegoldii(0.3900)		0	0	0	0	0	0	0	0	0	0	0	0	0	0	0	0	0	0	76	0	0	0	0	0	0	0	0	0	0	0
191	p:Bacteroidetes	f:Flavobacteriaceae(1.0000)	g:Flavobacterium(1.0000)	s:Flavobacterium_cheonhonense(0.9900)		0	0	0	0	0	0	0	0	0	0	2	0	0	0	0	0	0	0	0	0	24	0	0	0	2	0	0	0	0	0
192	p:Actinobacteria	f:Cellulomonadaceae(0.3200)	g:Actinotalea(0.3000)	s:Actinotalea_suaedae(0.3000)		0	0	0	0	0	0	166	0	0	0	0	0	0	0	0	1	0	0	0	0	0	46	0	0	0	7	68	7	5	1
193	p:Proteobacteria	f:Oligoflexaceae(1.0000)	g:Oligoflexus(1.0000)	s:Oligoflexus_tunisiensis(1.0000)		0	0	0	0	0	0	0	0	0	0	0	0	0	0	0	0	0	0	0	54	0	0	0	0	10	0	0	0	0	0
194	p:Firmicutes	f:Lactobacillaceae(1.0000)	g:Lactobacillus(1.0000)	s:Lactobacillus_apis(1.0000)		0	1	22	0	0	264	0	0	1503	0	377	100	0	0	783	1	44	6	0	0	684	0	66	2	45	15	0	0	0	0
195	p:Proteobacteria	f:Acetobacteraceae(1.0000)	g:Roseomonas(1.0000)	s:Roseomonas_lacus(0.9400)		0	0	0	0	0	0	0	0	0	0	0	0	0	0	0	0	0	0	0	23	13	0	0	0	0	0	0	0	0	0
196	p:Proteobacteria	f:Sphingomonadaceae(1.0000)	g:Sphingomonas(1.0000)	s:Sphingomonas_aerolata(1.0000)		0	0	0	0	0	0	0	0	0	0	0	0	0	0	0	0	0	0	8	0	42	0	0	0	0	0	0	3	0	0
198	p:Bacteroidetes	f:Rikenellaceae(0.8200)	g:Alistipes(0.7600)	s:Alistipes_finegoldii(0.5000)		0	0	0	0	0	0	0	0	0	0	0	0	0	0	0	0	0	0	40	0	0	0	0	0	0	0	0	0	0	0
199	p:Firmicutes	f:Ruminococcaceae(0.8500)	g:Anaerofilum(0.6000)	s:Anaerofilum_agile(0.6000)		0	0	0	0	0	0	0	0	0	0	0	0	0	0	0	0	0	0	45	0	0	0	0	0	0	0	0	0	0	0
200	p:Bacteroidetes	f:Bacteroidaceae(1.0000)	g:Bacteroides(1.0000)	s:Bacteroides_cellulosilyticus(0.5800)		0	0	0	0	0	0	0	0	0	0	0	0	0	0	0	0	0	0	41	0	0	0	0	0	0	0	0	0	0	0
201	p:Actinobacteria	f:Corynebacteriaceae(1.0000)	g:Corynebacterium(1.0000)	s:Corynebacterium_aurimucosum(0.5700)		0	0	0	2	0	0	11	0	0	0	0	4	0	0	0	2	2	0	70	0	479	0	65	0	16	45	49	0	0	0
202	p:Firmicutes	f:Unclassified_Clostridiales(0.6400)	g:Proteiniborus(0.6300)	s:Proteiniborus_ethanoligenes(0.6300)		0	0	0	0	0	0	95	0	0	0	0	0	0	0	0	0	0	0	0	0	0	166	0	0	0	0	25	0	0	0
204	p:Proteobacteria	f:Brucellaceae(0.3000)	g:Bartonella(0.2700)	s:Bartonella_coopersplainsensis(0.2100)		0	0	0	0	0	0	0	0	0	0	0	0	0	0	0	0	0	0	39	0	0	0	0	0	0	0	0	0	0	0
205	p:Proteobacteria	f:Sphingomonadaceae(1.0000)	g:Sphingomonas(1.0000)	s:Sphingomonas_hankookensis(0.3700)		0	0	0	0	0	0	80	0	0	0	2	0	0	0	0	0	0	0	16	35	18	0	0	0	23	0	33	0	0	0
206	p:Bacteroidetes	f:Flavobacteriaceae(1.0000)	g:Chryseobacterium(1.0000)	s:Chryseobacterium_aquaticum(1.0000)		0	0	0	0	0	0	0	0	0	0	0	1	0	0	0	0	0	3	3	34	22	0	0	1	0	16	0	3	0	1
207	p:Proteobacteria	f:Labilitrichaceae(0.9600)	g:Labilithrix(0.9600)	s:Labilithrix_luteola(0.9600)		0	0	0	0	0	0	0	0	0	0	0	0	0	0	0	0	0	0	0	54	14	50	0	0	0	0	0	0	0	0
208	p:Planctomycetes	f:Planctomycetaceae(1.0000)	g:Blastopirellula(0.5500)	s:Blastopirellula_cremea(0.3100)		0	0	0	0	0	0	0	0	0	0	0	0	0	0	0	1	0	0	0	58	0	0	18	0	0	0	0	0	0	0
209	p:Bacteroidetes	f:Chitinophagaceae(0.2700)	g:Paludibacter(0.2600)	s:Paludibacter_propionicigenes(0.2600)		0	0	0	0	0	0	0	0	0	0	1	0	0	0	0	1	0	0	0	38	0	0	0	0	4	9	0	0	0	0
210	p:Proteobacteria	f:Polyangiaceae(0.8000)	g:Chondromyces(0.5800)	s:Chondromyces_apiculatus(0.3300)		0	0	1	1	0	0	0	0	0	0	0	0	0	0	0	0	0	0	0	0	12	0	0	0	0	0	14	0	1	0
211	p:Bacteroidetes	f:Cytophagaceae(1.0000)	g:Cytophaga(1.0000)	s:Cytophaga_hutchinsonii(1.0000)		0	0	0	0	0	0	0	0	0	0	1	0	0	0	0	0	1	0	1	0	12	34	0	0	15	0	24	0	2	0
212	p:Bacteroidetes	f:Rikenellaceae(0.7500)	g:Alistipes(0.5600)	s:Alistipes_finegoldii(0.3600)		0	0	0	0	0	0	0	0	0	0	0	0	0	0	0	0	0	0	31	0	0	0	0	0	0	0	0	0	0	0
213	p:Bacteroidetes	f:Flavobacteriaceae(1.0000)	g:Flavobacterium(1.0000)	s:Flavobacterium_flevense(1.0000)		0	0	0	0	0	0	0	0	0	2	1	1	0	0	0	0	0	7	1	0	13	41	17	1	0	0	84	5	1	0
214	p:Proteobacteria	f:Sphingomonadaceae(1.0000)	g:Sphingobium(1.0000)	s:Sphingobium_baderi(0.4700)		0	0	0	0	0	0	0	0	0	0	0	0	0	0	0	9	7	51	0	0	0	0	0	17	7	0	0	13	11	18
215	p:Acidobacteria	f:Acidobacteriaceae(0.1600)	g:Caloramator(0.0700)	s:Bryocella_elongata(0.0500)		0	0	0	0	0	0	0	0	0	0	0	0	0	0	0	0	0	0	50	0	0	0	0	0	0	0	0	0	0	0
216	p:Proteobacteria	f:Lysobacteraceae(0.9800)	g:Thermomonas(0.9500)	s:Thermomonas_fusca(0.9400)		0	0	0	0	0	0	0	0	0	0	0	0	0	0	0	0	0	0	0	0	7	44	0	0	13	0	20	0	0	0
217	p:Proteobacteria	f:Aurantimonadaceae(0.8500)	g:Aureimonas(0.8400)	s:Aureimonas_altamirensis(0.3600)		0	0	0	0	0	0	0	0	0	0	0	0	0	0	0	0	0	0	0	0	21	0	0	0	0	0	0	0	0	0
218	p:Firmicutes	f:Clostridiaceae(0.2000)	g:Clostridiisalibacter(0.0800)	s:Clostridiisalibacter_paucivorans(0.0800)		0	0	0	0	0	0	0	0	0	0	0	0	0	0	0	1	0	0	0	49	0	46	20	0	9	0	0	0	0	0
219	p:Bacteroidetes	f:Rikenellaceae(0.9300)	g:Alistipes(0.8600)	s:Alistipes_onderdonkii(0.4100)		0	0	0	0	0	0	0	0	0	0	0	0	0	0	0	0	0	0	73	0	0	0	0	0	0	0	0	0	0	0
220	p:Bacteroidetes	f:Chitinophagaceae(1.0000)	g:Ferruginibacter(0.4300)	s:Ferruginibacter_alkalilentus(0.2700)		0	0	0	0	0	0	0	0	0	0	1	0	1	0	0	0	0	0	0	0	45	55	0	0	0	0	0	0	0	0
221	p:Chlamydiae	f:Parachlamydiaceae(0.9800)	g:Neochlamydia(0.6500)	s:Neochlamydia_hartmannellae(0.6500)		0	0	0	0	0	0	0	0	0	0	0	0	0	0	0	2	0	0	0	20	0	0	0	0	0	0	0	0	0	0
222	p:Firmicutes	f:Ruminococcaceae(0.4500)	g:Clostridium(0.2700)	s:Mitsuokella_jalaludinii(0.1000)		0	0	0	0	0	0	0	0	0	0	0	0	0	0	0	0	0	0	48	0	0	0	0	0	0	0	0	0	0	0
224	p:Proteobacteria	f:Rhodobacteraceae(0.2900)	g:Paracoccus(0.1000)	s:Beijerinckia_doebereinerae(0.0900)		0	0	0	0	0	0	0	0	0	0	1	0	0	0	0	1	0	0	0	0	12	0	0	0	0	0	0	0	0	0
225	p:Firmicutes	f:Acidaminococcaceae(0.6900)	g:Acidaminococcus(0.3700)	s:Acidaminococcus_fermentans(0.2800)		0	0	0	0	0	0	0	0	0	0	0	0	0	0	0	0	0	0	38	0	0	0	0	0	0	0	0	0	0	0
226	p:Fusobacteria	f:Fusobacteriaceae(0.5500)	g:Fusobacterium(0.5500)	s:Filifactor_alocis(0.4500)		4	0	0	0	0	0	0	0	0	0	0	1	0	0	0	0	0	5	11	0	0	44	0	1	0	0	51	14	0	0
227	p:Proteobacteria	f:Burkholderiaceae(0.8400)	g:Ralstonia(0.8400)	s:Ralstonia_insidiosa(0.8400)		0	0	1	2	0	0	78	0	0	0	0	0	0	0	0	0	4	3	8	27	0	0	19	0	0	0	33	4	0	1
228	p:Verrucomicrobia	f:Opitutaceae(0.9900)	g:Opitutus(0.7500)	s:Opitutus_terrae(0.7500)		0	0	0	0	0	0	0	0	0	0	1	0	0	0	0	2	0	0	0	0	0	0	17	0	0	8	0	0	0	0
229	p:Bacteroidetes	f:Sphingobacteriaceae(0.2500)	g:Olivibacter(0.2000)	s:Acetobacteroides_hydrogenigenes(0.1600)		0	0	0	0	0	0	0	0	0	0	0	0	0	0	0	0	0	0	37	0	0	0	0	0	0	0	0	0	0	0
230	p:Proteobacteria	f:Lysobacteraceae(1.0000)	g:Luteimonas(1.0000)	s:Luteimonas_aquatica(0.9900)		0	0	0	0	0	0	0	0	0	0	0	0	0	0	0	0	0	0	0	43	12	0	0	0	0	0	0	1	0	0
231	p:Actinobacteria	f:Bifidobacteriaceae(1.0000)	g:Bifidobacterium(1.0000)	s:Bifidobacterium_animalis_subsp._animalis(0.9900)		0	0	0	0	0	0	0	0	0	0	1	1	0	0	0	1	0	0	1	0	224	0	0	0	0	0	0	0	0	0
232	p:Proteobacteria	f:Unclassified_Rhodospirillales(1.0000)	g:Reyranella(1.0000)	s:Reyranella_massiliensis(0.7400)		0	0	0	0	0	0	0	0	0	0	8	0	0	0	1	2	0	10	0	0	29	0	28	0	1	0	0	0	0	0
233	p:Bacteroidetes	f:Sphingobacteriaceae(1.0000)	g:Pedobacter(0.9900)	s:Pedobacter_agri(0.9900)		0	0	0	0	0	0	0	0	0	0	1	1	0	0	0	0	0	0	10	0	35	0	20	0	0	0	0	0	0	0
234	p:Cyanobacteria	f:Stigonematales(0.5300)	g:Iphinoe(0.3500)	s:Iphinoe_spelaeobios(0.3500)		0	0	0	0	2	0	19	1	1	2	26	1	2	0	0	4	1	12	6	49	21	67	17	1	8	3	59	0	0	0
235	p:Firmicutes	f:Paenibacillaceae(1.0000)	g:Paenibacillus(1.0000)	s:Paenibacillus_algorifonticola(1.0000)		0	0	0	0	0	0	0	0	0	0	0	0	0	0	0	0	2	0	0	0	9	25	12	0	7	14	0	0	0	0
236	p:Actinobacteria	f:Streptomycetaceae(0.3200)	g:Demequina(0.2100)	s:Demequina_lutea(0.2000)		0	0	0	0	0	0	0	0	0	0	0	0	1	0	0	0	1	0	0	0	0	82	0	0	1	11	71	7	3	5
237	p:Actinobacteria	f:Pseudonocardiaceae(1.0000)	g:Actinokineospora(0.9600)	s:Actinokineospora_bangkokensis(0.8700)		0	0	0	0	0	0	0	0	0	0	0	0	0	0	0	0	0	0	0	32	0	0	0	0	0	0	0	0	0	0
238	p:Bacteroidetes	f:Cryomorphaceae(1.0000)	g:Fluviicola(1.0000)	s:Fluviicola_taffensis(0.7800)		0	0	0	0	0	0	0	0	0	0	0	0	0	0	0	0	0	0	1	38	9	0	17	1	0	9	0	0	0	0
239	p:Firmicutes	f:Clostridiaceae(0.4400)	g:Clostridium(0.4100)	s:Gracilibacter_thermotolerans(0.3000)		0	0	0	0	0	0	0	0	0	0	0	0	0	0	0	0	0	0	33	0	0	0	0	0	0	0	0	0	0	0
240	p:Bacteroidetes	f:Ignavibacteriaceae(0.1600)	g:Ignavibacterium(0.1600)	s:Ignavibacterium_album(0.1600)		0	0	0	0	0	0	0	0	0	0	0	0	0	0	0	0	0	0	0	0	17	0	0	0	0	0	19	0	0	0
242	p:Firmicutes	f:Paenibacillaceae(1.0000)	g:Paenibacillus(1.0000)	s:Paenibacillus_phoenicis(0.7300)		0	0	0	0	0	0	0	0	0	0	0	0	0	0	0	0	0	0	0	0	123	0	0	0	0	0	0	0	0	0
243	p:Verrucomicrobia	f:Unclassified_Spartobacteria(0.4500)	g:Limisphaera(0.4500)	s:Limisphaera_ngatamarikiensis(0.4500)		0	0	0	0	0	0	0	0	0	0	0	0	0	0	0	3	1	0	0	0	0	0	41	0	5	0	0	0	0	0
244	p:Proteobacteria	f:Hyphomicrobiaceae(0.9900)	g:Hyphomicrobium(0.9800)	s:Hyphomicrobium_vulgare(0.7700)		0	0	0	0	0	0	0	0	0	0	1	1	0	0	0	1	0	0	2	0	25	0	0	0	0	0	0	1	0	0
245	p:Bacteroidetes	f:Rikenellaceae(0.8900)	g:Alistipes(0.8200)	s:Alistipes_finegoldii(0.4500)		0	0	0	0	0	0	0	0	0	0	0	0	0	0	0	0	0	0	44	0	0	0	0	0	0	0	0	0	0	0
246	p:Firmicutes	f:Unclassified_Bacillales(1.0000)	g:Thermicanus(1.0000)	s:Thermicanus_aegyptius(1.0000)		0	0	0	0	0	0	0	0	0	0	0	0	0	0	0	0	0	0	0	54	145	0	0	0	0	0	0	0	0	1
247	p:Proteobacteria	f:Unclassified_Alphaproteobacteria(0.9500)	g:Geminicoccus(0.9500)	s:Geminicoccus_roseus(0.9500)		0	0	0	0	0	0	0	0	0	0	0	0	0	0	0	0	0	0	0	0	0	104	0	0	6	8	0	0	0	0
248	p:Proteobacteria	f:Comamonadaceae(0.9600)	g:Acidovorax(0.4900)	s:Curvibacter_gracilis(0.2600)		0	1	0	0	0	0	0	0	0	1	1	0	0	0	0	2	0	0	1	25	9	0	31	0	0	0	43	9	2	1
250	p:Bacteroidetes	f:Rikenellaceae(1.0000)	g:Alistipes(1.0000)	s:Alistipes_onderdonkii(0.7600)		0	0	0	0	0	0	0	0	0	0	0	0	0	0	0	0	0	0	29	0	0	0	0	0	0	0	0	3	0	0
251	p:Firmicutes	f:Unclassified_Clostridiales(0.1700)	g:Gallicola(0.0800)	s:Gallicola_barnesae(0.0800)		0	0	0	0	0	0	0	0	0	0	0	0	0	0	0	0	0	0	1	48	0	0	0	0	0	0	0	0	0	0
252	p:Proteobacteria	f:Desulfovibrionaceae(0.9100)	g:Desulfovibrio(0.8700)	s:Desulfovibrio_cuneatus(0.6400)		0	0	0	0	0	0	0	0	0	0	0	0	0	0	0	0	0	0	31	0	0	0	0	0	0	0	0	0	0	0
253	p:Proteobacteria	f:Nautiliaceae(0.0800)	g:Caminibacter(0.0800)	s:Caminibacter_hydrogeniphilus(0.0500)		0	0	0	0	0	0	159	0	0	0	0	0	0	0	0	0	0	0	0	0	0	0	0	0	0	0	0	0	0	0
254	p:Proteobacteria	f:Desulfovibrionaceae(0.9300)	g:Desulfovibrio(0.9300)	s:Desulfovibrio_litoralis(0.4500)		0	0	0	0	0	0	0	0	0	0	0	0	0	0	0	0	0	0	30	0	0	0	0	0	0	0	0	0	0	0
255	p:Firmicutes	f:Unclassified_Clostridiales(0.1000)	g:Spiroplasma(0.0900)	s:Gallicola_barnesae(0.0800)		0	0	0	0	0	0	0	0	0	1	2	0	0	0	1	0	0	0	0	0	0	10	0	2	0	0	46	0	0	0
256	p:Proteobacteria	f:Phyllobacteriaceae(1.0000)	g:Aminobacter(1.0000)	s:Aminobacter_aganoensis(1.0000)		0	0	0	0	0	0	0	0	0	0	1	0	0	0	0	0	1	2	3	0	12	0	13	0	0	14	0	1	0	0
257	p:Proteobacteria	f:Hyphomicrobiaceae(1.0000)	g:Devosia(1.0000)	s:Devosia_limi(0.6600)		0	0	0	0	0	0	0	0	0	0	0	0	0	0	0	0	0	0	0	44	0	0	0	0	0	0	0	0	0	0
260	p:Actinobacteria	f:Microbacteriaceae(1.0000)	g:Lysinimonas(0.8200)	s:Lysinimonas_soli(0.8200)		0	0	0	0	0	0	0	0	0	1	4	0	0	0	0	2	0	0	1	37	14	0	0	0	5	0	0	0	0	0
261	p:Bacteroidetes	f:Chitinophagaceae(1.0000)	g:Chitinophaga(0.2900)	s:Parasegetibacter_terrae(0.2600)		0	0	0	0	0	0	0	0	0	0	7	1	0	0	2	0	0	0	0	0	0	0	0	0	0	13	0	0	0	0
262	p:Firmicutes	f:Aerococcaceae(1.0000)	g:Aerococcus(1.0000)	s:Aerococcus_urinaeequi(0.9900)		0	0	0	0	0	0	0	0	0	0	0	0	0	0	0	0	0	0	13	0	19	0	0	0	0	0	0	0	0	0
263	p:Proteobacteria	f:Pseudomonadaceae(1.0000)	g:Pseudomonas(1.0000)	s:Pseudomonas_cichorii(0.8300)		0	0	0	3	4	0	51	0	0	5	20	0	2	1	0	1	0	32	95	85	88	332	205	0	39	93	140	14	0	5
264	p:Proteobacteria	f:Rhodobacteraceae(1.0000)	g:Paracoccus(0.6400)	s:Paracoccus_aestuarii(0.6400)		0	0	0	2	0	0	0	0	0	1	0	0	0	0	0	4	0	0	4	71	13	26	0	0	0	9	0	3	0	0
265	p:Proteobacteria	f:Lysobacteraceae(1.0000)	g:Pseudoxanthomonas(1.0000)	s:Pseudoxanthomonas_dokdonensis(1.0000)		0	0	0	0	0	0	0	0	0	0	0	0	0	0	0	0	0	0	0	0	0	0	34	0	13	0	0	0	0	0
266	p:Proteobacteria	f:Methylobacteriaceae(1.0000)	g:Methylobacterium(1.0000)	s:Methylobacterium_bullatum(0.6000)		0	0	0	0	0	0	0	0	0	0	0	0	0	0	0	0	0	0	0	0	16	0	0	2	0	0	0	0	0	0
267	p:Actinobacteria	f:Actinomycetaceae(1.0000)	g:Actinomyces(1.0000)	s:Actinomyces_gerencseriae(0.4000)		0	0	0	0	0	0	0	0	0	0	0	0	0	0	0	0	0	0	1	0	0	71	0	0	0	0	0	5	0	0
268	p:Bacteroidetes	f:Prevotellaceae(1.0000)	g:Alloprevotella(1.0000)	s:Alloprevotella_tannerae(1.0000)		0	0	0	0	0	0	0	0	0	0	0	0	0	0	0	0	0	0	0	0	0	90	0	0	6	0	0	1	0	0
269	p:Actinobacteria	f:Nocardiaceae(1.0000)	g:Rhodococcus(1.0000)	s:Rhodococcus_corynebacterioides(0.9900)		0	0	0	0	0	0	0	0	0	0	0	0	0	0	0	0	0	0	1	0	0	79	0	0	0	0	0	0	0	0
270	p:Firmicutes	f:Clostridiaceae(0.7300)	g:Clostridium(0.6700)	s:Clostridium_celerecrescens(0.1900)		0	0	0	0	0	0	0	0	0	0	0	0	0	0	0	0	0	0	63	0	0	0	0	0	0	0	0	0	0	0
271	p:Proteobacteria	f:Thiotrichaceae(0.9900)	g:Thiothrix(0.9900)	s:Thiothrix_unzii(0.9800)		0	0	0	0	0	0	0	0	0	0	0	0	0	0	0	0	0	0	0	0	0	0	0	0	0	0	177	14	6	3
272	p:Proteobacteria	f:Pseudomonadaceae(1.0000)	g:Pseudomonas(1.0000)	s:Pseudomonas_hibiscicola(0.7500)		0	0	0	0	0	0	0	0	0	0	0	0	0	0	0	0	0	0	46	0	0	0	0	0	36	0	0	0	0	0
273	p:Proteobacteria	f:Unclassified_Alphaproteobacteria(0.6200)	g:Rhizomicrobium(0.6200)	s:Rhizomicrobium_electricum(0.5300)		0	0	0	0	0	0	0	0	0	0	1	0	0	0	0	0	0	0	14	0	0	0	0	0	0	0	0	0	0	0
274	p:Verrucomicrobia	f:Verrucomicrobiaceae(1.0000)	g:Prosthecobacter(0.8800)	s:Prosthecobacter_debontii(0.8300)		0	0	0	0	0	0	0	0	0	0	0	0	0	1	0	0	0	0	0	0	20	0	0	0	0	0	0	0	0	0
275	p:Bacteroidetes	f:Prevotellaceae(0.5200)	g:Bacteroides(0.4500)	s:Alloprevotella_rava(0.2300)		0	0	0	0	0	0	0	0	0	0	0	0	0	0	0	0	0	0	0	97	0	0	0	0	0	0	0	0	0	0
276	p:Firmicutes	f:Unclassified_Clostridiales(1.0000)	g:Anaerococcus(1.0000)	s:Anaerococcus_vaginalis(0.8500)		0	0	0	0	0	0	0	0	0	0	0	0	0	0	0	5	0	0	0	0	0	0	36	0	0	0	26	80	1	0
277	p:Firmicutes	f:Lachnospiraceae(0.8900)	g:Lachnoanaerobaculum(0.4800)	s:Lachnoanaerobaculum_orale(0.4200)		0	0	0	0	0	0	106	0	0	0	0	0	0	0	0	0	0	0	0	0	0	0	0	0	0	0	0	0	0	0
278	p:Firmicutes	f:Bacillaceae(1.0000)	g:Bacillus(1.0000)	s:Bacillus_anthracis(1.0000)		0	0	0	0	0	0	0	0	0	0	0	0	0	0	0	1	1	4	392	201	35	0	0	0	39	39	56	0	3	0
279	p:Bacteroidetes	f:Bacteroidaceae(0.8100)	g:Bacteroides(0.8100)	s:Bacteroides_acidifaciens(0.3800)		0	0	0	0	0	0	0	0	0	0	0	0	0	0	0	0	0	0	37	0	0	0	0	0	0	0	0	0	0	0
280	p:Bacteroidetes	f:Chitinophagaceae(1.0000)	g:Taibaiella(1.0000)	s:Taibaiella_smilacinae(1.0000)		0	0	0	0	0	0	0	0	0	0	1	0	0	0	0	0	0	0	0	0	40	0	0	0	0	0	0	0	0	0
281	p:Proteobacteria	f:Bdellovibrionaceae(1.0000)	g:Vampirovibrio(1.0000)	s:Vampirovibrio_chlorellavorus(1.0000)		0	0	0	0	0	0	0	0	0	0	0	0	0	0	0	0	0	0	0	0	0	0	27	0	0	0	0	0	0	0
282	p:Firmicutes	f:Lactobacillaceae(1.0000)	g:Lactobacillus(1.0000)	s:Lactobacillus_acidophilus(0.9900)		0	0	0	3	0	0	54	0	0	0	0	0	0	0	0	0	0	0	13	0	0	0	0	0	5	0	0	0	1	0
283	p:Proteobacteria	f:Acetobacteraceae(0.1700)	g:Caedibacter(0.1100)	s:Caedibacter_caryophilus(0.1100)		0	0	0	0	0	0	0	0	0	0	0	0	0	0	0	0	0	0	0	0	0	0	28	0	0	0	0	0	0	0
284	p:Proteobacteria	f:Bacteriovoracaceae(0.9900)	g:Bacteriovorax(0.9900)	s:Bacteriovorax_stolpii(0.9900)		0	0	0	0	0	0	0	0	0	0	0	0	0	0	0	0	0	0	0	0	15	0	0	0	8	0	0	3	0	2
285	p:Firmicutes	f:Clostridiaceae(0.2600)	g:Desulfosporosinus(0.1400)	s:Desulfosporosinus_acididurans(0.1000)		0	0	0	0	0	0	0	0	0	0	0	0	0	0	0	0	0	0	27	0	0	0	0	0	0	0	0	0	0	0
286	p:Fusobacteria	f:Leptotrichiaceae(1.0000)	g:Leptotrichia(1.0000)	s:Leptotrichia_buccalis(0.5500)		0	0	0	0	0	0	0	0	0	0	0	0	0	0	0	0	0	0	0	0	20	78	0	0	0	0	0	0	0	0
287	p:Bacteroidetes	f:Rikenellaceae(0.9600)	g:Alistipes(0.9600)	s:Alistipes_finegoldii(0.5500)		0	0	0	0	0	0	0	0	0	0	0	0	0	0	0	0	0	0	16	0	0	0	0	0	0	0	0	0	0	0
288	p:Firmicutes	f:Leuconostocaceae(1.0000)	g:Leuconostoc(1.0000)	s:Leuconostoc_carnosum(1.0000)		0	0	0	0	0	0	0	0	0	0	0	0	0	0	0	0	0	0	5	57	0	56	0	1	0	0	0	0	0	0
290	p:Bacteroidetes	f:Flavobacteriaceae(1.0000)	g:Chryseobacterium(0.9000)	s:Chryseobacterium_taichungense(0.5900)		0	0	0	0	0	0	0	0	0	0	0	0	0	0	0	0	0	0	0	0	166	0	0	0	0	0	0	0	0	0
292	p:Proteobacteria	f:Phyllobacteriaceae(0.9700)	g:Aquamicrobium(0.5800)	s:Aquamicrobium_defluvii(0.4500)		0	0	0	5	0	0	0	0	0	2	5	0	0	0	0	2	2	2	1	0	0	0	0	0	14	0	0	0	0	0
294	p:Actinobacteria	f:Intrasporangiaceae(1.0000)	g:Janibacter(0.5300)	s:Humibacillus_xanthopallidus(0.3400)		0	0	0	0	0	0	0	0	0	0	0	0	0	0	0	0	0	1	8	0	0	0	0	0	0	0	21	0	1	0
295	p:Proteobacteria	f:Alcaligenaceae(1.0000)	g:Achromobacter(1.0000)	s:Achromobacter_aegrifaciens(1.0000)		0	0	0	3	0	0	0	0	0	1	3	0	0	0	0	3	0	6	9	0	12	0	3	2	0	0	0	11	0	0
296	p:Proteobacteria	f:Methylococcaceae(0.9900)	g:Methylobacter(0.4600)	s:Methylobacter_tundripaludum(0.3500)		0	0	0	0	0	0	0	0	0	0	0	0	0	0	0	0	0	0	0	0	0	0	0	0	0	0	75	3	5	3
297	p:Firmicutes	f:Clostridiaceae(0.9900)	g:Clostridium(0.5600)	s:Fervidicella_metallireducens(0.4100)		0	0	0	0	0	0	0	0	0	0	0	0	0	0	0	0	0	0	0	0	87	0	0	0	0	0	0	0	0	0
298	p:Proteobacteria	f:Desulfovibrionaceae(0.7000)	g:Desulfovibrio(0.5400)	s:Desulfonatronovibrio_magnus(0.1700)		0	0	0	0	0	0	0	0	0	0	0	0	0	0	0	0	0	0	20	0	0	0	0	0	0	0	0	0	0	0
300	p:Bacteroidetes	f:Flavobacteriaceae(0.3200)	g:Robertkochia(0.1500)	s:Robertkochia_marina(0.1500)		0	0	0	0	0	0	0	0	0	0	0	0	0	0	0	0	0	0	20	0	0	0	21	0	0	0	0	0	0	0
301	p:Proteobacteria	f:Rhodanobacteraceae(0.9900)	g:Dyella(0.5900)	s:Dyella_ginsengisoli(0.2400)		0	0	0	0	0	0	0	0	0	0	0	0	0	0	0	0	0	0	25	0	0	0	0	0	0	0	0	0	0	0
302	p:Bacteroidetes	f:Flavobacteriaceae(1.0000)	g:Elizabethkingia(1.0000)	s:Elizabethkingia_meningoseptica(0.9300)		0	0	0	0	0	0	0	0	0	0	0	0	0	0	0	0	0	0	32	0	7	0	0	0	0	0	0	0	0	0
303	p:Firmicutes	f:Clostridiaceae(0.9600)	g:Clostridium(0.9600)	s:Clostridium_cocleatum(0.5300)		0	0	0	0	0	0	100	0	0	0	0	0	0	0	0	0	0	0	0	0	0	0	0	0	0	0	0	0	0	0
307	p:Proteobacteria	f:Bradyrhizobiaceae(1.0000)	g:Bosea(1.0000)	s:Bosea_minatitlanensis(0.7400)		0	0	0	1	0	0	0	0	0	0	7	0	0	1	0	0	0	1	1	34	0	51	0	0	0	0	0	0	0	0
311	p:Bacteroidetes	f:Rikenellaceae(0.7800)	g:Alistipes(0.7300)	s:Alistipes_finegoldii(0.4100)		0	0	0	0	0	0	0	0	0	0	0	0	0	0	0	0	0	0	21	0	0	0	0	0	0	0	0	0	0	0
312	p:Proteobacteria	f:Nevskiaceae(0.3700)	g:Algiphilus(0.2600)	s:Algiphilus_aromaticivorans(0.2600)		0	0	0	0	0	0	0	0	0	0	1	0	0	0	0	2	0	0	0	0	0	0	0	0	15	0	0	2	0	0
314	p:Firmicutes	f:Ruminococcaceae(0.6100)	g:Anaerotruncus(0.2800)	s:Anaerotruncus_colihominis(0.2800)		0	0	0	0	0	0	0	0	0	0	0	0	0	0	0	0	0	0	59	0	0	0	0	0	0	0	0	0	0	0
316	p:Firmicutes	f:Veillonellaceae(1.0000)	g:Selenomonas(0.7400)	s:Selenomonas_noxia(0.7400)		0	0	0	0	0	0	0	0	0	0	0	0	0	0	0	0	0	0	0	0	0	62	0	0	0	0	0	1	0	5
318	p:Actinobacteria	f:Microbacteriaceae(0.2700)	g:Agromyces(0.2300)	s:Agromyces_rhizospherae(0.1100)		0	0	0	0	0	0	0	0	0	0	0	1	0	0	0	1	0	0	0	0	0	40	0	0	0	0	65	6	3	1
319	p:Firmicutes	f:Unclassified_Clostridiales(1.0000)	g:Anaerococcus(1.0000)	s:Anaerococcus_murdochii(0.3500)		0	0	0	0	0	0	86	0	0	0	0	0	0	0	0	0	0	0	0	0	0	0	0	0	0	0	0	0	0	0
320	p:Firmicutes	f:Clostridiaceae(0.5500)	g:Anaerosporobacter(0.4800)	s:Anaerosporobacter_mobilis(0.4800)		0	0	0	0	0	0	0	0	0	0	0	0	0	0	0	0	0	0	13	0	0	0	0	0	0	0	0	0	0	0
321	p:Proteobacteria	f:Sphingomonadaceae(1.0000)	g:Sphingomonas(1.0000)	s:Sphingomonas_oligoaromativorans(1.0000)		0	0	0	0	0	0	0	0	0	1	0	0	0	0	0	0	0	0	3	88	0	0	0	0	0	0	0	0	0	0
323	p:Bacteroidetes	f:Bacteroidaceae(0.8600)	g:Bacteroides(0.8600)	s:Bacteroides_acidifaciens(0.4000)		0	0	0	0	0	0	0	0	0	0	0	0	0	0	0	0	0	0	30	0	0	0	0	0	0	0	0	0	0	0
326	p:Proteobacteria	f:Pseudomonadaceae(1.0000)	g:Pseudomonas(0.9600)	s:Pseudomonas_argentinensis(0.8200)		0	1	0	4	2	0	7	1	0	22	98	8	4	3	9	31	23	23	45	1133	323	660	370	7	157	153	403	31	15	14
327	p:Firmicutes	f:Peptoniphilaceae(1.0000)	g:Peptoniphilus(1.0000)	s:Peptoniphilus_coxii(1.0000)		0	0	0	0	0	0	0	0	0	0	0	1	0	0	0	0	0	0	0	68	0	0	0	0	0	0	50	3	0	0
328	p:Proteobacteria	f:Erythrobacteraceae(1.0000)	g:Altererythrobacter(0.8000)	s:Altererythrobacter_xinjiangensis(0.3200)		1	0	0	0	0	0	0	0	0	0	0	0	0	0	0	1	0	0	0	41	0	0	0	0	0	0	0	0	0	0
329	p:Bacteroidetes	f:Bacteroidaceae(0.2100)	g:Acetomicrobium(0.2100)	s:Acetomicrobium_faecale(0.2100)		0	0	0	0	0	0	0	0	0	0	0	0	0	0	0	0	0	0	0	0	0	61	0	0	0	0	0	0	0	0
332	p:Proteobacteria	f:Rhodanobacteraceae(1.0000)	g:Dokdonella(1.0000)	s:Dokdonella_soli(0.4900)		0	0	0	0	0	0	0	0	0	0	0	0	0	0	0	0	0	0	32	0	0	0	0	0	0	0	0	0	0	0
333	p:Bacteroidetes	f:Chitinophagaceae(1.0000)	g:Terrimonas(0.4700)	s:Terrimonas_lutea(0.4600)		0	0	0	0	0	0	0	0	0	0	0	0	0	0	0	0	0	0	0	21	0	0	13	0	13	0	0	3	0	1
334	p:Bacteroidetes	f:Cytophagaceae(1.0000)	g:Hymenobacter(1.0000)	s:Hymenobacter_ginsengisoli(0.8600)		0	0	0	0	0	0	0	0	0	0	0	0	0	0	0	0	0	0	2	0	0	34	0	0	0	0	0	2	0	0
335	p:Verrucomicrobia	f:Verrucomicrobiaceae(0.5600)	g:Haloferula(0.1900)	s:Roseimicrobium_gellanilyticum(0.1800)		0	0	0	0	0	0	0	0	0	0	0	0	0	0	0	0	0	0	0	0	7	0	0	0	0	0	65	1	2	0
336	p:Firmicutes	f:Clostridiaceae(0.2500)	g:Clostridium(0.2000)	s:Clostridium_putrefaciens(0.0900)		0	0	0	0	0	0	0	0	0	0	0	0	0	0	0	0	0	0	31	0	0	0	0	0	0	0	0	0	0	0
337	p:Proteobacteria	f:Rhizobiaceae(0.9300)	g:Rhizobium(0.9200)	s:Rhizobium_subbaraonis(0.9000)		0	0	0	3	0	0	1	0	0	7	18	1	1	3	1	4	7	6	6	28	38	76	5	0	8	1	9	5	1	0
338	p:Bacteroidetes	f:Rikenellaceae(0.9700)	g:Alistipes(0.9700)	s:Alistipes_indistinctus(0.6700)		0	0	0	0	0	0	0	0	0	0	0	0	0	0	0	0	0	0	23	0	0	0	0	0	0	0	0	0	0	0
339	p:Proteobacteria	f:Methylobacteriaceae(1.0000)	g:Methylobacterium(1.0000)	s:Methylobacterium_aminovorans(1.0000)		0	0	0	0	0	0	0	0	0	0	0	0	1	0	0	0	0	0	0	0	0	38	0	1	0	0	0	0	0	0
340	p:Bacteroidetes	f:Chitinophagaceae(1.0000)	g:Parasegetibacter(0.3200)	s:Parasegetibacter_terrae(0.2800)		0	0	0	0	0	0	0	0	0	0	0	0	0	0	0	0	0	0	0	0	0	0	0	0	0	0	30	1	0	0
341	p:Proteobacteria	f:Rhodospirillaceae(1.0000)	g:Ferrovibrio(1.0000)	s:Ferrovibrio_denitrificans(1.0000)		0	0	0	0	0	0	0	0	0	0	0	0	0	0	0	0	0	0	0	41	0	0	0	0	0	0	0	0	0	0
342	p:Firmicutes	f:Clostridiaceae(0.5100)	g:Clostridium(0.3500)	s:Clostridium_phytofermentans(0.2000)		0	0	0	0	0	0	0	0	0	0	0	0	0	0	0	0	0	0	30	0	0	0	0	0	0	0	0	0	0	0
346	p:Proteobacteria	f:Hyphomicrobiaceae(1.0000)	g:Hyphomicrobium(0.9400)	s:Hyphomicrobium_facile_subsp._facile(0.5800)		0	0	0	0	0	0	0	0	0	0	1	0	0	0	0	0	0	0	0	33	0	53	0	0	0	0	0	0	0	0
347	p:Proteobacteria	f:Rhodobacteraceae(1.0000)	g:Gemmobacter(0.6300)	s:Gemmobacter_nectariphilus(0.4300)		0	0	0	0	0	0	3	0	0	0	1	0	0	1	0	2	0	0	6	38	0	0	21	0	0	0	0	4	3	1
348	p:Proteobacteria	f:Burkholderiaceae(0.4300)	g:Burkholderia(0.3100)	s:Azoarcus_indigens(0.1800)		0	0	0	0	0	0	0	0	0	0	0	0	0	0	0	0	0	0	0	0	0	42	0	0	0	14	0	0	0	0
350	p:Actinobacteria	f:Micrococcaceae(1.0000)	g:Kocuria(0.9300)	s:Kocuria_rhizophila(0.7600)		0	0	0	0	0	0	0	0	0	0	0	4	0	0	0	0	0	0	12	0	0	0	0	0	0	0	0	3	0	0
351	p:Firmicutes	f:Lachnospiraceae(0.6300)	g:Hespellia(0.6100)	s:Hespellia_porcina(0.4500)		0	0	0	0	0	0	0	0	0	0	0	0	0	0	0	0	0	0	16	0	0	0	0	0	0	0	0	0	0	0
352	p:Proteobacteria	f:Comamonadaceae(0.5200)	g:Brachymonas(0.4500)	s:Brachymonas_chironomi(0.4500)		0	0	0	0	0	0	0	0	0	2	6	1	0	0	0	78	23	69	5	29	35	0	27	84	8	7	22	42	45	32
353	p:Bacteroidetes	f:Chitinophagaceae(0.3400)	g:Sunxiuqinia(0.2000)	s:Terrimonas_aquatica(0.1700)		0	0	0	0	0	0	80	0	0	0	0	0	0	0	0	0	0	0	0	0	0	0	0	0	0	0	0	0	0	0
354	p:Acidobacteria	f:Acidobacteriaceae(1.0000)	g:Acidobacterium(0.6000)	s:Acidobacterium_capsulatum(0.6000)		0	0	0	0	0	0	72	0	0	0	0	0	0	0	0	0	0	0	7	0	0	0	0	0	0	0	0	0	0	0
355	p:Firmicutes	f:Aerococcaceae(1.0000)	g:Abiotrophia(1.0000)	s:Abiotrophia_defectiva(1.0000)		0	0	0	1	0	0	0	0	0	0	0	0	0	0	0	0	0	4	0	0	0	0	21	0	0	0	0	0	0	0
357	p:Bacteroidetes	f:Cytophagaceae(1.0000)	g:Dyadobacter(1.0000)	s:Dyadobacter_sediminis(0.5500)		0	0	0	1	0	0	0	0	0	1	1	0	0	0	0	0	0	3	0	76	0	0	0	0	0	0	0	0	0	0
360	p:Chloroflexi	f:Anaerolineaceae(1.0000)	g:Anaerolinea(0.9800)	s:Anaerolinea_thermolimosa(0.9600)		0	0	0	0	0	0	0	0	0	0	0	0	0	0	0	0	0	0	0	0	68	0	0	0	0	0	0	0	0	0
361	p:Proteobacteria	f:Alcaligenaceae(0.7800)	g:Kerstersia(0.4700)	s:Kerstersia_gyiorum(0.4700)		0	0	0	0	0	0	0	0	0	0	0	0	0	0	0	0	0	0	29	0	0	0	0	0	0	0	0	0	0	0
362	p:Firmicutes	f:Ruminococcaceae(0.8100)	g:Ethanoligenens(0.2600)	s:Ethanoligenens_harbinense(0.2600)		0	0	0	0	0	0	0	0	0	0	0	0	0	0	0	0	0	0	22	0	0	0	0	0	0	0	0	0	0	0
363	p:Firmicutes	f:Clostridiaceae(0.6100)	g:Clostridium(0.5900)	s:Clostridium_colinum(0.4000)		0	0	0	0	0	0	0	0	0	0	0	0	0	0	0	0	0	0	24	0	0	0	0	0	0	0	0	0	0	0
364	p:Proteobacteria	f:Pseudomonadaceae(1.0000)	g:Pseudomonas(0.9900)	s:Pseudomonas_xanthomarina(0.9300)		0	0	0	0	0	0	0	0	0	0	1	0	0	1	0	0	0	0	1	0	0	31	0	0	0	0	2	0	0	0
371	p:Verrucomicrobia	f:Opitutaceae(1.0000)	g:Opitutus(1.0000)	s:Opitutus_terrae(1.0000)		0	0	0	0	0	0	0	0	0	0	0	0	0	0	0	0	0	0	0	65	0	0	0	0	0	0	0	0	0	0
372	p:Firmicutes	f:Ruminococcaceae(0.9200)	g:Anaerofilum(0.5000)	s:Anaerofilum_agile(0.5000)		0	0	0	0	0	0	0	0	0	0	0	0	0	0	0	0	0	0	20	0	0	0	0	0	0	0	0	0	0	0
373	p:Actinobacteria	f:Dietziaceae(1.0000)	g:Dietzia(1.0000)	s:Dietzia_cinnamea(1.0000)		0	0	0	0	0	0	0	0	0	0	0	0	0	0	0	0	0	0	0	0	0	54	0	0	0	0	0	0	0	0
374	p:Proteobacteria	f:Desulfovibrionaceae(0.9200)	g:Bilophila(0.7400)	s:Bilophila_wadsworthia(0.7400)		0	0	0	0	0	0	0	0	0	0	0	0	0	0	0	0	0	0	31	0	0	0	0	0	0	0	0	0	0	0
376	p:Verrucomicrobia	f:Verrucomicrobiaceae(1.0000)	g:Haloferula(0.8700)	s:Haloferula_luteola(0.4900)		0	0	0	1	0	0	42	0	0	0	1	0	0	0	0	1	0	2	0	0	0	0	0	0	0	0	1	1	0	0
377	p:Proteobacteria	f:Rhodospirillaceae(0.7100)	g:Caenispirillum(0.2500)	s:Caenispirillum_bisanense(0.2500)		0	0	0	0	0	0	0	0	0	0	0	0	0	0	0	0	0	0	20	0	0	0	0	0	0	0	0	0	0	0
379	p:Firmicutes	f:Thermoanaerobacteraceae(0.2000)	g:Carboxydocella(0.1100)	s:Carboxydocella_manganica(0.1100)		0	0	0	0	0	0	0	0	0	0	0	0	0	0	0	0	0	0	0	0	0	0	0	0	0	0	52	0	0	2
381	p:Cyanobacteria	f:Nostocales(0.9000)	g:Halotia(0.9000)	s:Halotia_branconii(0.5700)		0	0	0	0	0	0	0	0	0	0	0	0	0	0	0	0	0	0	0	0	0	0	0	0	0	0	125	1	2	2
388	p:Proteobacteria	f:Hyphomicrobiaceae(0.9400)	g:Filomicrobium(0.8300)	s:Filomicrobium_fusiforme(0.7600)		0	0	0	0	0	0	0	0	0	0	0	0	0	0	0	0	0	4	0	0	15	1	0	1	0	0	25	0	1	0
389	p:Verrucomicrobia	f:Opitutaceae(1.0000)	g:Opitutus(1.0000)	s:Opitutus_terrae(1.0000)		0	0	0	0	0	0	0	0	0	0	0	0	0	0	0	0	0	0	0	47	0	0	0	0	0	0	0	0	0	0
391	p:Firmicutes	f:Clostridiaceae(1.0000)	g:Clostridium(0.7500)	s:Hungatella_effluvii(0.2500)		0	0	0	0	0	0	0	0	0	0	0	0	0	0	0	0	0	0	20	0	0	0	0	0	0	0	0	0	0	0
394	p:Actinobacteria	f:Dermabacteraceae(1.0000)	g:Brachybacterium(1.0000)	s:Brachybacterium_muris(0.7600)		0	0	0	0	0	0	57	0	0	0	0	0	0	0	0	0	0	0	1	0	0	0	0	0	0	0	0	0	0	0
395	p:Verrucomicrobia	f:Unclassified_Spartobacteria(0.5400)	g:Terrimicrobium(0.5400)	s:Terrimicrobium_sacchariphilum(0.5400)		0	0	0	0	0	0	0	0	0	0	0	0	0	0	0	0	0	0	0	0	0	55	0	0	0	0	0	0	0	0
396	p:Bacteroidetes	f:Chitinophagaceae(1.0000)	g:Taibaiella(0.2900)	s:Taibaiella_koreensis(0.2800)		0	0	0	0	0	0	0	0	0	0	0	0	0	0	0	0	0	0	0	49	0	0	0	0	0	0	0	0	0	0
397	p:Firmicutes	f:Unclassified_Clostridiales(0.5600)	g:Tissierella(0.3000)	s:Tissierella_praeacuta(0.2100)		0	0	0	0	0	0	0	0	0	0	0	0	0	0	0	0	0	0	1	0	0	0	0	0	0	0	30	0	0	0
399	p:Firmicutes	f:Unclassified_Clostridiales(0.6300)	g:Blautia(0.6300)	s:Blautia_schinkii(0.3300)		0	0	0	0	0	0	0	0	0	0	0	0	0	0	0	0	0	0	18	0	0	0	0	0	0	0	0	0	0	0
402	p:Actinobacteria	f:Dermacoccaceae(1.0000)	g:Dermacoccus(0.5900)	s:Dermacoccus_abyssi(0.5900)		0	0	0	0	0	0	0	0	0	0	0	2	0	0	0	0	0	0	2	0	0	0	0	0	0	0	42	0	0	0
404	p:Proteobacteria	f:Alteromonadaceae(0.5800)	g:Haliea(0.4600)	s:Haliea_salexigens(0.2500)		0	0	0	0	0	0	0	0	0	0	0	0	0	0	0	0	0	0	0	0	0	0	0	0	0	0	77	1	0	0
405	p:Bacteroidetes	f:Prevotellaceae(1.0000)	g:Prevotella(1.0000)	s:Prevotella_intermedia(0.9900)		0	0	0	0	0	0	0	0	0	0	0	0	0	0	0	0	0	0	0	51	0	0	0	0	0	0	0	0	0	0
406	p:Firmicutes	f:Streptococcaceae(1.0000)	g:Streptococcus(1.0000)	s:Streptococcus_agalactiae(0.8900)		0	0	0	0	0	0	0	0	0	0	0	0	0	0	0	0	0	0	0	0	0	49	0	0	0	0	0	0	0	0
408	p:Proteobacteria	f:Rhodospirillaceae(1.0000)	g:Azospirillum(1.0000)	s:Azospirillum_melinis(0.5700)		0	0	0	0	0	0	0	0	0	0	0	0	0	0	0	0	0	0	6	0	12	0	0	1	0	0	0	0	0	0
409	p:Firmicutes	f:Clostridiaceae(0.5500)	g:Clostridium(0.3300)	s:Clostridium_asparagiforme(0.1700)		0	0	0	0	0	0	0	0	0	0	0	0	0	0	0	0	0	0	47	0	0	0	0	0	0	0	0	0	0	0
411	p:Proteobacteria	f:Unclassified_Rhodospirillales(1.0000)	g:Elioraea(1.0000)	s:Elioraea_tepidiphila(1.0000)		0	0	0	0	0	0	0	0	0	0	0	0	0	0	0	0	0	0	0	0	0	51	0	0	0	0	0	0	0	0
413	p:Firmicutes	f:Clostridiaceae(0.8400)	g:Clostridium(0.8300)	s:Clostridium_polysaccharolyticum(0.6200)		0	0	0	0	0	0	0	0	0	0	0	0	0	0	0	0	0	0	17	0	0	0	0	0	0	0	0	0	0	0
414	p:Firmicutes	f:Clostridiaceae(1.0000)	g:Clostridium(1.0000)	s:Clostridium_cochlearium(0.8500)		0	0	0	0	0	0	0	0	0	0	0	0	0	0	0	0	0	0	0	0	0	50	0	0	0	0	0	0	0	0
417	p:Bacteroidetes	f:Chitinophagaceae(0.9200)	g:Hydrotalea(0.3400)	s:Asinibacterium_lactis(0.2700)		0	0	0	0	0	0	0	0	0	0	0	0	0	0	0	0	0	0	15	0	0	0	0	0	0	0	0	0	0	0
420	p:Bacteroidetes	f:Flavobacteriaceae(1.0000)	g:Flavobacterium(0.5900)	s:Flavobacterium_ahnfeltiae(0.1900)		0	0	0	0	0	0	0	0	0	0	0	0	0	0	1	2	0	0	0	39	0	0	0	0	0	0	0	0	0	0
421	p:Firmicutes	f:Streptococcaceae(1.0000)	g:Streptococcus(1.0000)	s:Streptococcus_anginosus(1.0000)		0	0	0	1	0	0	0	0	0	0	0	0	0	0	0	0	0	0	1	0	0	0	0	0	0	0	1	14	0	0
422	p:Verrucomicrobia	f:Verrucomicrobiaceae(1.0000)	g:Luteolibacter(1.0000)	s:Luteolibacter_yonseiensis(0.3700)		0	1	0	0	0	0	0	0	0	0	0	0	0	0	0	0	0	0	0	0	0	48	0	0	0	0	2	0	0	0
425	p:Bacteroidetes	f:Bacteroidaceae(1.0000)	g:Bacteroides(1.0000)	s:Bacteroides_dorei(1.0000)		0	0	0	0	0	0	0	0	0	0	0	0	0	0	0	0	0	0	6	0	0	0	33	0	0	0	0	0	0	0
428	p:Bacteroidetes	f:Chitinophagaceae(1.0000)	g:Hydrotalea(0.4000)	s:Hydrotalea_flava(0.4000)		0	0	0	0	0	0	0	0	0	0	0	0	0	0	0	0	0	0	16	0	0	0	0	0	0	0	0	0	0	0
429	p:Bacteroidetes	f:Porphyromonadaceae(0.8100)	g:Dysgonomonas(0.7600)	s:Dysgonomonas_macrotermitis(0.6600)		0	0	0	0	0	0	0	0	0	0	0	0	0	0	0	0	0	0	17	0	0	0	0	0	0	0	0	0	0	0
432	p:Proteobacteria	f:Myxococcaceae(0.8700)	g:Aggregicoccus(0.8700)	s:Aggregicoccus_edonensis(0.8700)		0	0	0	0	1	0	0	0	0	0	0	0	0	0	0	0	0	0	0	0	0	28	0	0	0	0	0	0	0	0
433	p:Verrucomicrobia	f:Unclassified_Spartobacteria(0.3700)	g:Limisphaera(0.3700)	s:Limisphaera_ngatamarikiensis(0.3700)		0	0	0	0	0	0	0	0	0	0	0	0	0	0	0	0	0	0	0	0	0	40	0	0	18	0	0	0	0	0
438	p:Bacteroidetes	f:Chitinophagaceae(0.4200)	g:Chitinophaga(0.2500)	s:Chitinophaga_costaii(0.1800)		0	0	0	0	0	0	0	0	0	0	0	0	0	0	0	0	1	0	2	0	0	81	0	0	0	0	0	0	0	0
441	p:Bacteroidetes	f:Prevotellaceae(1.0000)	g:Prevotella(1.0000)	s:Prevotella_denticola(1.0000)		0	0	0	0	0	0	0	0	0	0	0	0	0	0	0	0	0	0	0	0	0	0	0	0	24	0	0	4	0	0
442	p:Proteobacteria	f:Moraxellaceae(1.0000)	g:Acinetobacter(1.0000)	s:Acinetobacter_beijerinckii(0.9900)		0	1	0	0	0	0	22	0	0	0	1	0	0	0	0	232	89	251	26	2415	1193	1448	1437	249	983	947	187	120	129	144
443	p:Firmicutes	f:Unclassified_Clostridiales(0.4500)	g:Blautia(0.4500)	s:Blautia_coccoides(0.3000)		0	0	0	0	0	0	0	0	0	0	0	0	0	0	0	0	0	0	14	0	0	0	0	0	0	0	0	0	0	0
445	p:Verrucomicrobia	f:Verrucomicrobiaceae(1.0000)	g:Luteolibacter(0.9700)	s:Luteolibacter_luojiensis(0.7800)		0	0	0	0	0	0	0	0	0	0	0	0	0	0	0	0	0	0	0	0	0	0	0	0	0	0	23	1	0	0
447	p:Planctomycetes	f:Planctomycetaceae(0.9800)	g:Blastopirellula(0.8500)	s:Blastopirellula_cremea(0.7500)		0	0	0	0	0	0	0	0	0	0	0	0	0	0	0	0	0	0	0	0	0	45	0	0	0	0	0	0	0	0
448	p:Bacteroidetes	f:Chitinophagaceae(0.7900)	g:Hydrotalea(0.3500)	s:Hydrotalea_flava(0.3200)		0	0	0	0	0	0	0	0	0	0	0	0	0	0	0	0	0	0	0	0	0	50	0	0	0	0	0	0	0	0
450	p:Proteobacteria	f:Methylococcaceae(0.9900)	g:Methylobacter(0.7200)	s:Methylobacter_tundripaludum(0.6600)		0	0	0	0	0	0	0	0	0	0	0	0	0	0	0	0	0	0	0	0	0	0	0	0	0	0	50	1	3	3
453	p:Proteobacteria	f:Xanthobacteraceae(0.9800)	g:Xanthobacter(0.9500)	s:Xanthobacter_viscosus(0.5600)		0	0	0	0	0	0	0	0	0	0	0	0	0	0	0	0	0	0	3	0	0	27	0	0	0	0	0	0	0	0
457	p:Actinobacteria	f:Acidothermaceae(0.3700)	g:Acidothermus(0.3700)	s:Acidothermus_cellulolyticus(0.3700)		0	0	0	0	0	0	0	0	0	0	0	0	0	0	0	0	0	0	0	0	0	0	0	0	0	0	51	4	1	0
459	p:Planctomycetes	f:Planctomycetaceae(0.9700)	g:Rubinisphaera(0.4300)	s:Rubinisphaera_brasiliensis(0.4300)		0	0	0	0	0	0	0	0	0	0	0	0	0	0	0	3	0	0	0	0	0	46	0	0	0	0	0	0	0	0
460	p:Proteobacteria	f:Rhodospirillaceae(0.3900)	g:Sphingomonas(0.1800)	s:Rhodovibrio_sodomensis(0.1300)		0	0	0	0	0	0	0	0	0	0	1	0	0	0	0	0	0	0	0	0	0	51	0	0	0	0	17	0	0	0
462	p:Chloroflexi	f:Anaerolineaceae(1.0000)	g:Bellilinea(0.4300)	s:Bellilinea_caldifistulae(0.4300)		0	0	0	0	0	0	0	0	0	0	0	0	0	0	0	0	0	0	0	0	41	0	0	0	0	0	0	0	0	0
464	p:Bacteroidetes	f:Chitinophagaceae(1.0000)	g:Taibaiella(1.0000)	s:Taibaiella_koreensis(0.5100)		0	0	0	0	0	0	0	0	0	0	0	0	0	0	0	0	0	0	12	0	0	0	0	0	0	0	0	0	0	0
465	p:Verrucomicrobia	f:Puniceicoccaceae(0.7100)	g:Cerasicoccus(0.3800)	s:Cerasicoccus_arenae(0.3800)		0	0	0	0	0	0	0	0	0	0	0	0	0	0	0	0	0	0	0	0	0	0	0	0	0	0	75	2	1	6
466	p:Chloroflexi	f:Caldilineaceae(1.0000)	g:Caldilinea(0.7400)	s:Caldilinea_aerophila(0.7400)		0	0	0	0	0	0	0	0	0	0	0	0	0	0	0	0	0	0	0	0	32	28	0	0	0	0	0	0	0	0
467	p:Firmicutes	f:Clostridiaceae(0.7900)	g:Clostridium(0.7900)	s:Clostridium_methylpentosum(0.7900)		0	0	0	0	0	0	0	0	0	0	0	0	0	0	0	0	0	0	14	0	0	0	0	0	0	0	0	0	0	0
468	p:Bacteroidetes	f:Rikenellaceae(0.8800)	g:Rikenella(0.7100)	s:Rikenella_microfusus(0.7100)		0	0	0	0	0	0	0	0	0	0	0	0	0	0	0	0	0	0	14	0	0	0	0	0	0	0	0	0	0	0
469	p:Proteobacteria	f:Unclassified_Acidimicrobineae(0.4900)	g:Aciditerrimonas(0.4900)	s:Aciditerrimonas_ferrireducens(0.4900)		0	0	0	0	0	0	0	0	0	0	0	0	0	0	0	0	0	0	0	46	12	0	0	0	0	0	0	0	0	0
470	p:Proteobacteria	f:Lysobacteraceae(1.0000)	g:Luteimonas(0.9200)	s:Luteimonas_mephitis(0.4000)		0	0	0	0	0	0	0	0	0	0	0	0	0	0	0	0	0	5	0	46	19	0	0	0	0	0	0	0	0	0
472	p:Proteobacteria	f:Sphingomonadaceae(1.0000)	g:Sphingomonas(0.8000)	s:Sphingomonas_laterariae(0.3700)		0	0	0	0	0	0	0	0	0	0	0	0	0	0	0	0	0	0	2	0	0	45	0	0	0	0	0	0	0	0
473	p:Firmicutes	f:Clostridiaceae(1.0000)	g:Mobilitalea(0.8700)	s:Mobilitalea_sibirica(0.8700)		0	0	0	0	0	0	0	0	0	0	0	0	0	0	0	0	1	0	0	0	0	58	0	0	0	0	0	0	1	0
474	p:Firmicutes	f:Clostridiaceae(0.8900)	g:Clostridium(0.8900)	s:Clostridium_cocleatum(0.3300)		0	0	0	0	0	0	0	0	0	0	0	0	0	0	0	0	0	0	13	0	0	0	0	0	0	0	0	0	0	0
475	p:Proteobacteria	f:Campylobacteraceae(1.0000)	g:Arcobacter(1.0000)	s:Arcobacter_suis(0.8700)		0	0	0	0	0	0	0	0	0	0	0	0	0	0	0	0	0	0	0	0	0	0	0	0	0	0	52	0	0	0
476	p:Proteobacteria	f:Sphingomonadaceae(0.2200)	g:Sphingorhabdus(0.0700)	s:Sphingorhabdus_rigui(0.0700)		0	0	0	0	0	0	0	0	0	0	0	0	0	0	0	0	0	0	0	0	12	0	0	0	0	0	0	0	0	0
477	p:Chlamydiae	f:Parachlamydiaceae(0.9900)	g:Parachlamydia(0.8100)	s:Parachlamydia_acanthamoebae(0.8100)		0	0	0	0	0	0	0	0	0	0	1	0	0	0	0	0	0	0	0	0	0	0	13	0	0	0	0	0	0	0
479	p:Firmicutes	f:Peptococcaceae(0.2700)	g:Gracilibacter(0.1400)	s:Gracilibacter_thermotolerans(0.1400)		0	0	0	0	0	0	0	0	0	0	0	0	0	0	0	0	0	0	18	0	0	0	0	0	0	1	0	0	0	0
480	p:Chloroflexi	f:Anaerolineaceae(1.0000)	g:Leptolinea(0.9000)	s:Leptolinea_tardivitalis(0.9000)		0	0	0	0	0	0	0	0	0	0	0	0	0	0	0	0	0	0	0	0	40	0	0	0	0	0	0	0	0	0
481	p:Verrucomicrobia	f:Unclassified_Spartobacteria(0.7200)	g:Limisphaera(0.6800)	s:Limisphaera_ngatamarikiensis(0.6800)		0	0	0	0	0	0	0	0	0	0	0	0	0	0	0	0	0	0	0	0	0	0	20	0	13	0	0	0	0	0
482	p:Proteobacteria	f:Moraxellaceae(1.0000)	g:Alkanindiges(0.9300)	s:Alkanindiges_illinoisensis(0.9300)		0	0	0	0	0	0	0	0	0	0	0	0	0	0	0	0	0	0	13	0	0	0	0	0	0	0	0	0	0	0
489	p:Bacteroidetes	f:Chitinophagaceae(1.0000)	g:Flavisolibacter(0.4500)	s:Flavisolibacter_ginsengisoli(0.3100)		0	0	0	0	0	0	0	0	0	0	0	0	0	0	0	0	0	0	0	79	0	0	0	0	0	0	0	0	0	0
492	p:Bacteroidetes	f:Flavobacteriaceae(1.0000)	g:Flavobacterium(1.0000)	s:Flavobacterium_ummariense(0.8100)		0	0	0	0	0	0	0	0	0	0	0	0	0	0	0	0	0	0	1	59	0	0	0	0	0	0	0	0	0	1
493	p:Firmicutes	f:Staphylococcaceae(1.0000)	g:Jeotgalicoccus(1.0000)	s:Jeotgalicoccus_psychrophilus(0.6500)		0	0	0	0	0	0	0	0	0	0	0	0	0	0	0	0	0	0	12	0	0	0	0	0	0	0	0	0	0	0
497	p:Bacteroidetes	f:Porphyromonadaceae(0.1100)	g:Porphyromonas(0.1100)	s:Porphyromonas_crevioricanis(0.0500)		0	0	0	0	0	0	0	0	0	0	0	0	0	0	0	0	0	0	0	0	15	0	0	0	0	0	0	0	0	0
498	p:Proteobacteria	f:Sphingomonadaceae(0.9900)	g:Sphingomonas(0.5600)	s:Sphingomonas_cynarae(0.2900)		0	0	0	0	0	0	0	0	0	0	0	0	0	0	0	0	0	0	0	0	0	39	0	0	0	0	0	1	0	0
502	p:Proteobacteria	f:Unclassified_Burkholderiales(0.8900)	g:Tepidimonas(0.8900)	s:Tepidimonas_fonticaldi(0.8500)		0	0	0	0	0	0	0	0	0	0	0	0	0	0	0	0	0	0	0	36	0	0	0	0	0	0	0	0	0	0
503	p:Bacteroidetes	f:Prevotellaceae(1.0000)	g:Prevotella(1.0000)	s:Prevotella_nanceiensis(1.0000)		0	0	0	0	0	0	0	0	0	0	0	0	0	0	0	0	0	0	0	0	34	0	0	0	0	0	0	0	0	0
505	p:Planctomycetes	f:Planctomycetaceae(0.9700)	g:Zavarzinella(0.4600)	s:Zavarzinella_formosa(0.4600)		0	0	0	0	0	0	0	0	0	0	0	0	0	0	0	0	0	0	0	21	0	0	0	0	0	14	0	0	0	0
507	p:Verrucomicrobia	f:Verrucomicrobiaceae(1.0000)	g:Prosthecobacter(1.0000)	s:Prosthecobacter_fluviatilis(0.9000)		0	0	0	0	0	0	0	0	0	0	3	0	0	0	0	0	0	0	0	26	10	0	14	0	0	0	0	0	1	0
508	p:Planctomycetes	f:Planctomycetaceae(0.9900)	g:Aquisphaera(0.8800)	s:Aquisphaera_giovannonii(0.8800)		0	0	0	0	0	0	0	0	0	0	0	0	0	0	0	0	0	0	0	0	0	0	0	0	0	0	20	0	0	0
512	p:Firmicutes	f:Peptoniphilaceae(0.8300)	g:Peptoniphilus(0.8300)	s:Peptoniphilus_duerdenii(0.5900)		0	0	0	0	0	0	0	0	0	0	0	0	0	0	0	0	0	0	0	0	0	0	0	0	0	0	31	0	0	0
513	p:Bacteroidetes	f:Cytophagaceae(0.1900)	g:Pontibacter(0.0900)	s:Pontibacter_actiniarum(0.0800)		0	0	0	0	0	0	0	0	0	0	0	0	0	0	0	0	0	0	0	48	0	0	0	0	0	0	21	0	0	0
516	p:Bacteroidetes	f:Porphyromonadaceae(0.9500)	g:Parabacteroides(0.8600)	s:Parabacteroides_chinchillae(0.7000)		0	0	0	0	0	0	43	0	0	0	0	0	0	0	0	0	0	0	520	0	0	0	30	0	0	0	0	0	0	0
521	p:Firmicutes	f:Veillonellaceae(1.0000)	g:Dialister(1.0000)	s:Dialister_propionicifaciens(0.9400)		0	0	0	0	0	0	0	0	0	0	0	0	0	2	0	0	0	0	2	0	0	0	0	0	20	0	0	2	0	0
523	p:Actinobacteria	f:Corynebacteriaceae(1.0000)	g:Corynebacterium(1.0000)	s:Corynebacterium_lipophiloflavum(0.8600)		0	0	0	0	0	0	0	0	0	0	0	0	0	0	0	0	0	0	2	0	0	0	0	0	16	29	0	0	0	0
524	p:Bacteroidetes	f:Sphingobacteriaceae(1.0000)	g:Pedobacter(0.9900)	s:Pedobacter_composti(0.9900)		0	0	0	0	0	0	0	0	0	0	0	0	0	0	0	0	0	0	0	0	0	0	0	0	0	0	32	2	0	0
528	p:Firmicutes	f:Ruminococcaceae(1.0000)	g:Faecalibacterium(1.0000)	s:Faecalibacterium_prausnitzii(1.0000)		0	0	0	0	0	0	0	0	0	0	0	0	0	0	0	0	0	0	21	0	0	0	0	0	0	0	0	0	0	0
529	p:Chlamydiae	f:Parachlamydiaceae(1.0000)	g:Neochlamydia(0.9700)	s:Neochlamydia_hartmannellae(0.9700)		0	0	0	0	0	0	0	0	0	0	0	0	0	0	0	0	0	0	0	0	0	12	0	0	0	0	0	1	0	0
533	p:Actinobacteria	f:Actinomycetaceae(1.0000)	g:Actinomyces(1.0000)	s:Actinomyces_neuii_subsp._anitratus(0.5800)		0	0	0	0	0	0	0	0	0	0	0	0	0	0	0	0	0	0	0	0	17	0	0	0	0	14	0	5	0	0
535	p:Verrucomicrobia	f:Unclassified_Spartobacteria(0.4100)	g:Limisphaera(0.3800)	s:Limisphaera_ngatamarikiensis(0.3800)		0	0	0	0	0	0	0	0	0	0	0	0	0	0	0	0	0	0	0	0	0	40	0	0	0	0	0	0	0	0
539	p:Proteobacteria	f:Desulfovibrionaceae(1.0000)	g:Desulfovibrio(1.0000)	s:Desulfovibrio_intestinalis(0.9400)		0	0	0	0	0	0	0	0	0	0	0	0	0	0	0	0	0	0	0	0	0	35	0	0	0	0	0	0	0	0
540	p:Bacteroidetes	f:Saprospiraceae(1.0000)	g:Haliscomenobacter(1.0000)	s:Haliscomenobacter_hydrossis(1.0000)		0	0	0	0	0	0	0	0	0	0	0	0	0	0	0	0	0	0	0	48	22	0	0	0	0	0	0	0	0	0
542	p:Proteobacteria	f:Caulobacteraceae(0.9700)	g:Asticcacaulis(0.9700)	s:Asticcacaulis_excentricus(0.8900)		0	1	0	0	0	0	0	0	0	0	0	0	0	0	0	0	0	0	0	0	20	0	0	0	0	0	0	0	0	0
543	p:Proteobacteria	f:Methylococcaceae(0.9300)	g:Methylobacter(0.5600)	s:Methylobacter_marinus(0.4400)		0	0	0	0	0	0	0	0	0	0	0	0	0	0	0	0	0	0	0	0	0	0	0	0	0	0	56	10	1	1
546	p:Verrucomicrobia	f:Unclassified_Spartobacteria(0.9400)	g:Terrimicrobium(0.9400)	s:Terrimicrobium_sacchariphilum(0.9400)		0	0	0	0	0	0	0	0	0	0	0	0	0	0	0	0	0	0	0	0	0	38	0	0	0	0	0	0	0	0
547	p:Bacteroidetes	f:Rikenellaceae(0.9000)	g:Alistipes(0.5300)	s:Alistipes_indistinctus(0.4300)		0	0	0	0	0	0	0	0	0	0	0	0	0	0	0	0	0	0	21	0	0	0	0	0	0	0	0	0	0	0
549	p:Proteobacteria	f:Aeromonadaceae(1.0000)	g:Aeromonas(1.0000)	s:Aeromonas_aquariorum(1.0000)		0	0	0	0	0	0	0	0	0	10	36	3	0	0	2	8	2	1	7	153	90	115	36	0	46	18	55	4	0	2
552	p:Proteobacteria	f:Rhodospirillaceae(1.0000)	g:Ferrovibrio(1.0000)	s:Ferrovibrio_denitrificans(1.0000)		0	0	0	0	0	0	0	0	0	0	0	0	0	0	0	0	0	0	0	0	0	0	41	0	0	0	0	0	0	0
554	p:Firmicutes	f:Paenibacillaceae(1.0000)	g:Paenibacillus(1.0000)	s:Paenibacillus_hordei(0.6800)		0	0	0	0	0	0	0	0	0	0	0	0	0	0	0	0	0	0	16	0	0	0	0	0	0	0	0	0	0	0
557	p:Bacteroidetes	f:Bacteroidaceae(0.6500)	g:Bacteroides(0.6500)	s:Bacteroides_acidifaciens(0.3700)		0	0	0	0	0	0	0	0	0	0	0	0	0	0	0	0	0	0	12	0	0	0	0	0	0	0	0	4	0	0
558	p:Proteobacteria	f:Rhodospirillaceae(0.3100)	g:Caedibacter(0.1300)	s:Caedibacter_caryophilus(0.1300)		0	0	0	0	0	0	0	0	0	0	0	0	0	0	0	0	0	0	0	0	0	0	0	0	0	0	37	0	0	0
559	p:Proteobacteria	f:Legionellaceae(1.0000)	g:Legionella(1.0000)	s:Legionella_anisa(0.4100)		0	0	0	0	0	0	0	0	0	0	0	0	0	0	0	0	0	3	1	0	0	0	0	0	6	12	0	0	0	0
560	p:Proteobacteria	f:Pseudomonadaceae(1.0000)	g:Pseudomonas(0.9200)	s:Pseudomonas_citronellolis(0.9200)		0	0	0	0	0	0	0	0	0	0	0	0	0	0	0	0	0	0	5	0	26	0	0	0	0	0	0	0	0	0
562	p:Bacteroidetes	f:Chitinophagaceae(1.0000)	g:Parasegetibacter(0.6300)	s:Parasegetibacter_terrae(0.5500)		0	0	0	0	0	0	0	0	0	0	0	0	0	0	0	0	0	0	0	0	0	0	0	0	0	0	52	1	2	1
565	p:Chloroflexi	f:Caldilineaceae(0.9900)	g:Caldilinea(0.5800)	s:Litorilinea_aerophila(0.4100)		0	0	0	0	0	0	0	0	0	0	0	0	0	0	0	0	1	0	0	0	0	32	0	0	0	0	0	0	0	0
566	p:Verrucomicrobia	f:Verrucomicrobiaceae(0.4300)	g:Verrucomicrobium(0.1400)	s:Verrucomicrobium_spinosum(0.1400)		0	0	0	0	0	0	0	0	0	0	0	0	0	0	0	0	0	0	0	0	0	0	15	0	0	0	0	2	0	0
567	p:Proteobacteria	f:Alcaligenaceae(1.0000)	g:Candidimonas(0.5400)	s:Candidimonas_nitroreducens(0.3500)		0	0	0	0	0	0	0	0	0	0	0	0	0	0	0	0	0	0	2	68	4	0	0	0	0	0	0	0	0	0
568	p:Chlamydiae	f:Parachlamydiaceae(0.6200)	g:Parachlamydia(0.5000)	s:Parachlamydia_acanthamoebae(0.5000)		0	0	0	0	0	0	0	0	0	0	0	0	0	0	0	0	0	0	0	34	0	0	0	0	0	0	0	0	0	0
572	p:Bacteroidetes	f:Flavobacteriaceae(1.0000)	g:Flavobacterium(1.0000)	s:Flavobacterium_ummariense(0.9600)		0	0	0	0	0	0	0	0	0	0	0	0	0	0	0	0	0	0	0	0	0	53	0	0	0	0	0	0	0	0
573	p:Firmicutes	f:Ruminococcaceae(0.4200)	g:Papillibacter(0.3400)	s:Papillibacter_cinnamivorans(0.3400)		0	0	0	0	0	0	0	0	0	0	0	0	0	0	0	0	0	0	12	0	0	0	0	0	0	0	0	0	0	0
579	p:Bacteroidetes	f:Bacteroidaceae(1.0000)	g:Bacteroides(1.0000)	s:Bacteroides_ovatus(0.9600)		0	0	0	0	0	0	0	0	0	0	0	0	0	0	0	0	0	0	23	0	0	0	0	0	0	0	0	0	0	0
580	p:Planctomycetes	f:Tepidisphaeraceae(0.9700)	g:Tepidisphaera(0.9700)	s:Tepidisphaera_mucosa(0.9700)		0	0	0	0	0	0	0	0	0	0	0	0	0	0	0	0	0	0	0	0	0	0	0	0	17	0	0	0	0	0
583	p:Proteobacteria	f:Unclassified_Rhizobiales(0.2700)	g:Blastochloris(0.1900)	s:Bauldia_consociata(0.1800)		0	0	0	0	0	0	0	0	0	0	0	0	0	0	0	0	0	0	0	0	0	0	0	0	0	0	13	1	0	0
585	p:Verrucomicrobia	f:Verrucomicrobiaceae(0.9600)	g:Luteolibacter(0.4300)	s:Luteolibacter_cuticulihirudinis(0.3900)		0	0	0	0	0	0	0	0	0	0	0	0	0	0	0	0	0	0	0	0	0	0	0	0	0	0	30	0	0	0
590	p:Planctomycetes	f:Planctomycetaceae(1.0000)	g:Planctomicrobium(1.0000)	s:Planctomicrobium_piriforme(1.0000)		0	0	0	0	0	0	0	0	0	0	0	0	0	0	0	0	0	0	0	0	31	0	0	0	0	0	0	0	0	0
592	p:Firmicutes	f:Clostridiaceae(0.9900)	g:Clostridium(0.9900)	s:Clostridium_cocleatum(0.9900)		0	0	0	0	0	0	0	0	0	0	0	0	0	0	0	0	0	0	12	0	0	0	0	0	0	0	0	0	0	0
596	p:Actinobacteria	f:Acidimicrobiaceae(0.8100)	g:Ilumatobacter(0.8100)	s:Ilumatobacter_fluminis(0.5000)		0	0	0	0	0	0	0	0	0	0	0	0	0	0	0	0	0	0	0	0	0	33	0	0	0	0	0	0	0	0
599	p:Bacteroidetes	f:Chitinophagaceae(0.5800)	g:Terrimonas(0.3000)	s:Terrimonas_ferruginea(0.2900)		0	0	0	0	0	0	0	0	0	0	0	0	0	0	0	0	0	0	0	0	0	0	0	0	0	0	100	0	1	0
603	p:Firmicutes	f:Unclassified_Clostridiales(1.0000)	g:Tissierella(1.0000)	s:Tissierella_praeacuta(0.6200)		0	0	0	0	0	0	0	0	0	0	0	0	0	0	0	0	0	0	0	0	0	39	0	0	0	0	0	0	0	0
608	p:Firmicutes	f:Lactobacillaceae(1.0000)	g:Lactobacillus(1.0000)	s:Lactobacillus_salivarius(0.7300)		0	0	0	0	0	0	0	0	0	0	0	0	0	0	0	0	0	0	0	0	33	0	0	0	0	0	0	0	0	0
609	p:Proteobacteria	f:Unclassified_Rhizobiales(0.3500)	g:Amorphus(0.2700)	s:Amorphus_coralli(0.2200)		0	0	0	0	0	0	0	0	0	0	0	0	0	0	0	0	0	0	0	0	0	0	0	0	0	0	31	0	0	0
613	p:Proteobacteria	f:Desulfobacteraceae(0.2800)	g:Ehrlichia(0.1800)	s:Ehrlichia_chaffeensis(0.1200)		0	0	0	0	0	0	30	0	0	0	0	0	0	0	0	0	0	0	1	0	0	0	0	0	0	0	0	0	0	0
615	p:Proteobacteria	f:Rhodocyclaceae(0.6300)	g:Azoarcus(0.4100)	s:Azoarcus_anaerobius(0.2200)		0	0	0	0	0	0	0	0	0	0	0	0	0	0	0	0	0	0	0	0	0	0	0	0	0	0	33	0	0	0
618	p:Bacteroidetes	f:Prevotellaceae(1.0000)	g:Prevotella(1.0000)	s:Prevotella_bivia(1.0000)		0	0	0	0	0	0	0	0	0	0	0	0	0	0	0	0	0	0	1	0	22	0	0	0	0	0	0	0	0	0
619	p:Bacteroidetes	f:Cytophagaceae(1.0000)	g:Pseudarcicella(0.7400)	s:Pseudarcicella_hirudinis(0.7400)		0	0	0	0	0	0	0	0	0	0	0	0	0	0	0	0	0	0	0	0	0	0	0	0	0	0	12	2	2	1
620	p:Actinobacteria	f:Microbacteriaceae(1.0000)	g:Rhodoluna(0.9800)	s:Rhodoluna_lacicola(0.9800)		0	0	0	0	0	0	0	0	0	0	0	0	0	0	0	0	0	2	0	0	0	0	0	0	0	0	70	6	8	3
622	p:Actinobacteria	f:Acidothermaceae(0.2600)	g:Acidothermus(0.2600)	s:Acidothermus_cellulolyticus(0.2600)		0	0	0	0	0	0	0	0	0	0	0	0	0	0	0	0	0	0	0	0	0	0	0	0	0	0	57	7	2	0
623	p:Actinobacteria	f:Micromonosporaceae(0.2900)	g:Actinocatenispora(0.2700)	s:Actinocatenispora_sera(0.1800)		0	0	0	0	0	0	0	0	0	0	0	0	0	0	0	1	0	0	1	0	18	0	0	0	7	0	0	0	0	0
625	p:Proteobacteria	f:Rhodocyclaceae(0.8000)	g:Azoarcus(0.3300)	s:Georgfuchsia_toluolica(0.3300)		0	0	0	0	0	0	0	0	0	0	0	0	0	0	0	0	0	0	0	19	0	0	15	0	0	0	18	4	0	0
627	p:Bacteroidetes	f:Chitinophagaceae(1.0000)	g:Terrimonas(1.0000)	s:Terrimonas_lutea(0.8900)		0	0	0	0	0	0	0	0	0	0	0	0	0	0	0	0	0	0	0	0	0	0	0	0	0	19	0	1	0	1
630	p:Proteobacteria	f:Ectothiorhodospiraceae(0.1000)	g:Exilispira(0.0600)	s:Exilispira_thermophila(0.0600)		0	0	0	0	0	0	0	0	0	0	0	0	0	0	0	0	0	0	0	0	0	0	0	0	0	0	35	0	1	0
631	p:Proteobacteria	f:Comamonadaceae(0.5400)	g:Acidovorax(0.3500)	s:Methylibium_petroleiphilum(0.2600)		0	0	0	0	0	0	0	1	0	12	51	3	2	0	2	2	2	4	3	63	9	0	0	1	3	6	39	0	5	4
632	p:Bacteroidetes	f:Chitinophagaceae(0.7100)	g:Terrimonas(0.4100)	s:Terrimonas_ferruginea(0.4100)		0	0	0	0	0	0	0	0	0	0	0	0	0	0	0	0	0	0	0	0	0	0	26	0	0	0	0	0	0	0
637	p:Chlamydiae	f:Simkaniaceae(0.3400)	g:Simkania(0.3400)	s:Simkania_negevensis(0.3400)		0	0	0	0	0	0	0	0	0	0	0	0	0	0	0	0	0	0	0	0	0	0	0	0	0	0	41	0	0	0
639	p:Proteobacteria	f:Comamonadaceae(1.0000)	g:Hydrogenophaga(1.0000)	s:Hydrogenophaga_intermedia(1.0000)		0	0	0	0	0	0	0	0	0	3	19	4	0	2	1	1	0	0	0	33	0	49	13	0	0	9	12	0	0	1
643	p:Proteobacteria	f:Ectothiorhodospiraceae(0.7400)	g:Arhodomonas(0.6000)	s:Arhodomonas_recens(0.5800)		0	0	0	0	0	0	0	0	0	0	0	0	0	0	0	0	0	0	13	0	0	0	0	0	0	0	0	0	0	0
645	p:Firmicutes	f:Peptoniphilaceae(1.0000)	g:Ezakiella(1.0000)	s:Ezakiella_peruensis(1.0000)		0	0	0	0	0	0	0	0	0	0	0	0	0	0	0	0	0	0	0	0	0	0	0	0	18	0	0	0	0	0
647	p:Firmicutes	f:Clostridiaceae(0.7900)	g:Clostridium(0.2700)	s:Caloramator_proteoclasticus(0.1300)		0	0	0	0	0	0	0	0	0	0	0	0	0	0	0	0	0	0	0	0	28	0	0	0	0	0	0	0	0	0
649	p:Firmicutes	f:Clostridiaceae(0.4200)	g:Clostridium(0.4000)	s:Clostridium_aldenense(0.2900)		0	0	0	0	0	0	0	0	0	0	0	0	0	0	0	0	0	0	10	0	0	27	0	0	0	0	0	0	0	0
653	p:Bacteroidetes	f:Saprospiraceae(0.9900)	g:Phaeodactylibacter(0.4400)	s:Phaeodactylibacter_xiamenensis(0.4400)		0	0	0	0	0	0	0	0	0	0	0	0	0	0	0	0	0	0	0	0	25	0	0	0	0	0	0	0	0	0
656	p:Firmicutes	f:Ruminococcaceae(0.5100)	g:Clostridium(0.2900)	s:Anaerotruncus_colihominis(0.2800)		0	0	0	0	0	0	0	0	0	0	0	0	0	0	0	0	0	0	33	0	0	0	0	0	0	0	0	0	0	0
659	p:Firmicutes	f:Paenibacillaceae(1.0000)	g:Brevibacillus(1.0000)	s:Brevibacillus_agri(1.0000)		0	0	0	0	0	0	0	0	0	0	0	0	0	0	0	0	0	0	0	0	0	0	0	0	0	0	47	0	0	0
664	p:Firmicutes	f:Bacillaceae(0.4200)	g:Bacillus(0.3700)	s:Bacillus_endoradicis(0.2300)		0	0	0	0	0	0	0	0	0	0	0	0	0	0	0	0	0	0	0	0	0	0	25	0	0	0	0	0	0	0
668	p:Nitrospirae	f:Nitrospiraceae(0.1900)	g:Thermodesulfovibrio(0.1800)	s:Alkalibacter_saccharofermentans(0.1100)		0	0	0	0	0	0	0	0	0	0	0	0	0	0	0	0	0	0	0	0	0	0	0	0	0	0	41	0	0	0
669	p:Chloroflexi	f:Anaerolineaceae(0.3000)	g:Bellilinea(0.1200)	s:Bellilinea_caldifistulae(0.1200)		0	0	0	0	0	0	0	0	0	0	0	0	0	0	0	0	0	0	0	0	0	23	0	0	0	0	0	0	0	0
670	p:Proteobacteria	f:Xanthobacteraceae(0.7100)	g:Pseudolabrys(0.7000)	s:Pseudolabrys_taiwanensis(0.7000)		0	0	0	0	0	0	0	0	0	0	0	0	0	0	0	0	0	0	0	0	0	0	0	0	0	0	24	0	0	0
673	p:Proteobacteria	f:Lysobacteraceae(0.9500)	g:Tahibacter(0.9500)	s:Tahibacter_aquaticus(0.9100)		0	0	0	0	0	0	0	0	0	0	0	0	0	0	0	0	0	0	0	0	0	28	0	0	0	0	0	0	0	0
674	p:Actinobacteria	f:Microbacteriaceae(0.2600)	g:Demequina(0.2500)	s:Alpinimonas_psychrophila(0.1700)		0	0	0	0	0	0	0	0	0	0	0	0	0	0	0	0	0	0	0	0	0	35	0	0	0	0	24	1	3	0
677	p:Proteobacteria	f:Rhodocyclaceae(0.3700)	g:Denitratisoma(0.3200)	s:Denitratisoma_oestradiolicum(0.3200)		0	0	0	0	0	0	0	0	0	0	0	0	0	0	0	0	0	0	0	0	0	0	0	0	0	0	22	0	0	0
678	p:Proteobacteria	f:Hyphomicrobiaceae(0.3700)	g:Methyloceanibacter(0.1600)	s:Methyloceanibacter_caenitepidi(0.1600)		0	0	0	1	0	0	0	0	0	0	0	0	0	0	0	0	0	0	0	0	0	0	23	0	0	0	0	0	0	0
682	p:Actinobacteria	f:Intrasporangiaceae(0.9600)	g:Ornithinicoccus(0.9500)	s:Ornithinicoccus_hortensis(0.9500)		0	0	0	0	0	0	0	0	0	0	0	0	0	0	0	0	0	0	0	0	28	0	0	0	0	0	0	0	0	0
683	p:Proteobacteria	f:Rhodobacteraceae(0.9600)	g:Citreicella(0.2100)	s:Citreicella_marina(0.2000)		0	0	0	0	0	0	0	0	0	0	0	0	0	0	0	0	0	0	0	0	0	0	0	0	0	0	19	0	0	0
684	p:Planctomycetes	f:Planctomycetaceae(1.0000)	g:Aquisphaera(0.5600)	s:Aquisphaera_giovannonii(0.5600)		0	0	0	0	0	0	0	0	0	0	0	0	0	0	0	0	0	0	0	0	0	20	0	0	0	0	0	0	0	0
687	p:Bacteroidetes	f:Chitinophagaceae(1.0000)	g:Flavisolibacter(0.2700)	s:Parasegetibacter_terrae(0.2500)		0	0	0	0	0	0	0	0	0	0	0	0	0	0	0	0	0	0	0	0	0	0	0	0	0	0	70	0	0	0
689	p:Proteobacteria	f:Geobacteraceae(0.3400)	g:Geopsychrobacter(0.3400)	s:Geopsychrobacter_electrodiphilus(0.3400)		0	0	0	0	0	0	0	0	0	0	0	0	0	0	0	0	0	0	0	0	0	0	0	0	0	0	25	0	0	0
695	p:Bacteroidetes	f:Sphingobacteriaceae(1.0000)	g:Arcticibacter(0.6600)	s:Arcticibacter_eurypsychrophilus(0.6600)		0	0	0	0	0	0	0	0	0	0	0	0	0	0	0	0	0	0	0	0	0	0	0	0	0	0	16	2	1	0
696	p:Verrucomicrobia	f:Unclassified_Spartobacteria(0.4700)	g:Limisphaera(0.4700)	s:Limisphaera_ngatamarikiensis(0.4700)		0	0	0	0	0	0	0	0	0	0	0	0	0	0	0	0	0	0	13	0	0	0	0	0	0	0	0	0	0	0
698	p:Acidobacteria	f:Acidobacteriaceae(1.0000)	g:Bryocella(0.6700)	s:Bryocella_elongata(0.6700)		0	0	0	0	0	0	0	0	0	0	0	0	0	0	0	0	0	0	21	0	0	0	0	0	0	0	0	0	0	0
705	p:Bacteroidetes	f:Cytophagaceae(0.2500)	g:Solitalea(0.1600)	s:Cytophaga_hutchinsonii(0.1000)		0	0	0	0	0	0	0	0	0	0	0	0	0	0	0	0	0	0	0	0	0	0	0	0	5	0	25	0	0	0
706	p:Bacteroidetes	f:Sphingobacteriaceae(0.4200)	g:Solitalea(0.4100)	s:Solitalea_koreensis(0.4100)		0	0	0	0	0	0	0	0	0	0	0	0	0	0	0	0	0	0	0	0	0	0	0	0	0	6	74	0	0	0
707	p:Actinobacteria	f:Cellulomonadaceae(0.3300)	g:Actinotalea(0.3100)	s:Actinotalea_fermentans(0.2900)		1	0	0	0	0	0	0	0	0	0	0	0	0	0	0	0	0	0	2	0	0	0	0	0	0	13	0	0	0	0
713	p:Bacteroidetes	f:Flavobacteriaceae(1.0000)	g:Actibacter(0.6300)	s:Actibacter_haliotis(0.5000)		0	0	0	0	0	0	0	0	0	0	0	0	0	0	0	0	0	0	0	0	0	0	0	0	0	0	21	1	0	0
723	p:Proteobacteria	f:Rhizobiaceae(0.4000)	g:Ensifer(0.3900)	s:Ensifer_arboris(0.3900)		0	0	0	0	0	0	0	0	0	0	0	0	0	0	0	0	0	0	0	0	0	0	20	0	0	0	0	0	0	0
730	p:Verrucomicrobia	f:Opitutaceae(0.7800)	g:Alterococcus(0.5200)	s:Alterococcus_agarolyticus(0.5200)		0	0	0	0	0	0	0	0	0	0	1	1	0	0	0	0	0	0	0	0	0	0	22	0	0	0	0	0	0	0
733	p:Proteobacteria	f:Legionellaceae(1.0000)	g:Legionella(1.0000)	s:Legionella_taurinensis(0.4900)		0	0	0	0	0	0	0	0	0	0	0	0	0	0	0	0	0	0	0	0	0	0	0	0	0	0	26	0	0	0
734	p:Actinobacteria	f:Corynebacteriaceae(1.0000)	g:Corynebacterium(1.0000)	s:Corynebacterium_sundsvallense(0.8100)		1	0	0	0	0	0	0	0	0	0	0	0	0	0	0	0	0	0	2	0	0	0	0	0	0	14	0	0	0	0
738	p:Firmicutes	f:Clostridiaceae(0.4200)	g:Clostridium(0.3700)	s:Clostridium_methylpentosum(0.2300)		0	0	0	0	0	0	0	0	0	0	0	0	0	0	0	0	0	0	14	0	0	0	0	0	0	0	0	0	0	0
739	p:Firmicutes	f:Streptococcaceae(1.0000)	g:Lactococcus(1.0000)	s:Lactococcus_lactis_subsp._cremoris(1.0000)	Firm-S	0	0	0	0	0	0	0	0	0	0	0	0	0	0	0	0	0	0	14	120	0	52	0	0	0	0	0	0	0	0
741	p:Proteobacteria	f:Pseudomonadaceae(0.5300)	g:Pseudomonas(0.5200)	s:Pseudomonas_argentinensis(0.3600)		0	0	0	0	0	0	0	0	0	0	0	0	0	0	0	0	0	0	0	0	22	0	0	0	0	0	0	0	0	0
743	p:Proteobacteria	f:Polyangiaceae(0.1400)	g:Thermodesulfobium(0.0900)	s:Thermodesulfobium_narugense(0.0900)		0	0	0	0	0	0	0	0	0	0	0	0	0	0	0	0	0	0	0	0	0	0	0	0	0	0	27	1	1	0
745	p:Bacteroidetes	f:Chitinophagaceae(1.0000)	g:Sediminibacterium(1.0000)	s:Sediminibacterium_goheungense(0.9700)		0	0	0	0	0	0	0	0	0	0	0	0	0	0	0	0	0	0	0	0	0	0	0	0	0	0	209	7	6	4
746	p:Verrucomicrobia	f:Verrucomicrobiaceae(0.8900)	g:Brevifollis(0.5800)	s:Brevifollis_gellanilyticus(0.5800)		0	0	0	0	0	0	0	0	0	0	0	0	0	0	0	0	0	0	0	0	19	0	0	0	0	0	0	0	0	0
747	p:Proteobacteria	f:Rhodospirillaceae(0.1400)	g:Desulfobacca(0.0700)	s:Desulfobacca_acetoxidans(0.0700)		0	0	0	0	0	0	0	0	0	0	0	0	0	0	0	0	0	0	0	0	0	0	0	0	0	0	29	0	0	0
749	p:Proteobacteria	f:Helicobacteraceae(0.8600)	g:Sulfurimonas(0.8200)	s:Sulfurimonas_gotlandica(0.5700)		0	0	0	0	0	0	0	0	0	0	0	0	0	0	0	0	0	0	0	0	0	0	0	0	0	0	25	2	4	0
750	p:Bacteroidetes	f:Chitinophagaceae(0.2500)	g:Flavobacterium(0.1000)	s:Solitalea_koreensis(0.0700)		0	0	0	0	0	0	0	0	0	0	0	0	0	0	0	0	0	0	0	0	0	0	0	0	0	0	24	1	0	0
752	p:Bacteroidetes	f:Prevotellaceae(1.0000)	g:Prevotella(1.0000)	s:Prevotella_oralis(1.0000)		0	0	0	0	0	0	0	0	0	0	0	0	0	0	0	0	0	0	0	0	0	0	0	0	0	0	30	0	0	0
755	p:Bacteroidetes	f:Flavobacteriaceae(1.0000)	g:Flavobacterium(1.0000)	s:Flavobacterium_aquidurense(0.7400)		0	0	0	0	0	0	0	0	0	0	0	0	0	0	0	0	0	0	0	0	0	0	0	0	0	0	22	0	0	0
756	p:Planctomycetes	f:Planctomycetaceae(0.9700)	g:Blastopirellula(0.7600)	s:Blastopirellula_cremea(0.4800)		0	0	0	0	0	0	0	0	0	0	0	0	0	0	0	0	0	0	0	20	0	0	0	0	6	0	0	0	0	0
759	p:Firmicutes	f:Clostridiaceae(0.9200)	g:Clostridium(0.8000)	s:Clostridium_asparagiforme(0.6700)		0	0	0	0	0	0	0	0	0	0	0	0	0	0	0	0	0	0	12	0	0	0	0	0	0	0	0	0	0	0
761	p:Proteobacteria	f:Ectothiorhodospiraceae(0.4200)	g:Ectothiorhodosinus(0.4200)	s:Ectothiorhodosinus_mongolicus(0.4200)		0	0	0	0	0	0	0	0	0	0	0	0	0	0	0	0	0	0	0	0	0	0	21	0	0	0	0	0	0	0
762	p:Bacteroidetes	f:Sphingobacteriaceae(0.3800)	g:Solitalea(0.3400)	s:Solitalea_koreensis(0.2500)		0	0	0	0	0	0	0	0	0	0	0	0	0	0	0	0	0	0	0	0	0	0	0	0	0	0	36	0	0	0
763	p:Proteobacteria	f:Lysobacteraceae(0.7600)	g:Stenotrophomonas(0.7400)	s:Stenotrophomonas_rhizophila(0.7100)		0	0	0	0	0	1	0	0	0	0	0	0	0	0	0	0	0	0	1	0	42	0	0	0	0	10	22	0	0	0
767	p:Spirochaetes	f:Leptospiraceae(0.1500)	g:Leptospira(0.1500)	s:Leptospira_biflexa(0.1200)		0	0	0	0	0	0	0	0	0	0	0	0	0	0	0	0	0	0	0	0	12	0	0	0	0	0	0	0	0	0
768	p:Firmicutes	f:Lachnospiraceae(1.0000)	g:Lachnoanaerobaculum(1.0000)	s:Lachnoanaerobaculum_umeaense(0.8800)		0	0	0	0	0	0	0	0	0	0	0	0	0	0	0	0	0	0	0	0	0	0	0	0	13	0	0	1	0	0
771	p:Bacteroidetes	f:Porphyromonadaceae(1.0000)	g:Parabacteroides(0.9300)	s:Parabacteroides_chinchillae(0.7100)		0	0	0	0	0	0	0	0	0	0	0	0	0	0	0	0	0	0	23	0	0	0	0	0	0	0	0	0	0	0
773	p:Proteobacteria	f:Bdellovibrionaceae(1.0000)	g:Bdellovibrio(1.0000)	s:Bdellovibrio_bacteriovorus(0.9600)		0	0	0	0	0	0	0	0	0	0	0	0	0	0	0	0	0	0	0	0	22	0	7	0	0	0	0	0	0	0
776	p:Nitrospirae	f:Nitrospiraceae(0.7800)	g:Thermodesulfovibrio(0.7700)	s:Thermodesulfovibrio_hydrogeniphilus(0.2900)		0	0	0	0	0	0	0	0	0	0	0	0	0	0	0	0	0	0	0	0	0	0	0	0	0	0	22	0	0	0
777	p:Actinobacteria	f:Micromonosporaceae(0.4200)	g:Actinoplanes(0.3600)	s:Actinoplanes_atraurantiacus(0.2500)		0	0	0	0	0	0	0	0	0	0	0	0	0	0	0	0	0	0	0	0	0	0	0	0	0	0	27	0	1	0
778	p:Firmicutes	f:Alicyclobacillaceae(0.1500)	g:Alicyclobacillus(0.1500)	s:Maricurvus_nonylphenolicus(0.1000)		0	0	0	0	0	0	0	0	0	0	0	0	0	0	0	0	0	0	0	0	0	0	0	0	0	22	0	0	0	0
780	p:Proteobacteria	f:Anaeromyxobacteraceae(0.0800)	g:Anaeromyxobacter(0.0800)	s:Anaeromyxobacter_dehalogenans(0.0800)		0	0	0	0	0	0	0	0	0	0	0	0	0	0	0	0	0	0	0	0	0	0	0	0	0	0	23	0	0	0
783	p:Proteobacteria	f:Nevskiaceae(1.0000)	g:Nevskia(1.0000)	s:Nevskia_persephonica(0.5300)		0	0	0	0	0	0	0	0	0	0	1	0	0	0	0	0	0	0	0	0	0	0	15	0	0	0	0	0	0	0
784	p:Proteobacteria	f:Polyangiaceae(0.9100)	g:Chondromyces(0.6600)	s:Chondromyces_apiculatus(0.6400)		0	0	0	0	0	0	0	0	0	0	0	0	0	0	0	0	0	0	0	0	0	22	0	0	0	0	0	0	0	0
787	p:Proteobacteria	f:Comamonadaceae(0.9900)	g:Comamonas(0.9200)	s:Comamonas_composti(0.4800)		0	0	0	0	0	0	0	0	0	0	8	2	0	0	1	2	0	0	0	0	15	23	0	0	0	8	0	1	1	0
794	p:Firmicutes	f:Clostridiaceae(1.0000)	g:Clostridium(1.0000)	s:Clostridium_aurantibutyricum(0.7900)		0	0	0	0	0	0	0	0	0	0	0	0	0	0	0	0	0	0	0	0	0	0	0	0	0	20	0	0	0	0
795	p:Nitrospirae	f:Nitrospiraceae(0.2200)	g:Thermodesulfovibrio(0.2200)	s:Acetobacterium_woodii(0.1200)		0	0	0	0	0	0	0	0	0	0	0	0	0	0	0	0	0	0	0	0	0	0	0	0	0	0	22	0	0	0
796	p:Actinobacteria	f:Acidimicrobiaceae(0.9900)	g:Ilumatobacter(0.9900)	s:Ilumatobacter_fluminis(0.9900)		0	0	0	0	0	0	0	0	0	0	0	0	0	0	0	0	0	0	0	0	24	0	0	0	0	0	0	0	0	0
798	p:Bacteroidetes	f:Rikenellaceae(0.9400)	g:Alistipes(0.7900)	s:Alistipes_onderdonkii(0.3800)		0	0	0	0	0	0	0	0	0	0	0	0	0	0	0	0	0	0	18	0	0	0	0	0	0	0	0	0	0	0
800	p:Bacteroidetes	f:Chitinophagaceae(1.0000)	g:Asinibacterium(0.9900)	s:Asinibacterium_lactis(0.9900)		0	0	0	0	0	0	0	0	0	0	0	0	0	0	0	0	0	0	0	0	0	0	16	0	0	0	0	0	0	0
801	p:Proteobacteria	f:Brucellaceae(0.7600)	g:Pseudochrobactrum(0.7500)	s:Pseudochrobactrum_asaccharolyticum(0.7500)		0	0	0	0	0	0	0	0	0	3	11	2	1	0	0	0	0	1	3	45	14	0	0	0	0	0	26	3	3	0
803	p:Firmicutes	f:Enterococcaceae(0.9300)	g:Enterococcus(0.9200)	s:Enterococcus_canintestini(0.3100)		0	0	0	0	0	0	0	0	0	0	0	0	0	0	0	1	0	0	32	3	0	0	0	0	0	0	0	1	0	0
805	p:Proteobacteria	f:Vibrionaceae(1.0000)	g:Vibrio(0.6200)	s:Vibrio_atlanticus(0.5500)		0	0	0	0	0	0	0	0	0	0	0	0	0	0	0	0	0	0	0	0	0	0	0	0	18	0	0	0	0	0
816	p:Proteobacteria	f:Rhodocyclaceae(0.5300)	g:Ferriphaselus(0.4100)	s:Ferriphaselus_amnicola(0.4100)		0	0	0	0	0	0	0	0	0	0	0	0	0	0	0	0	0	0	0	0	0	0	0	0	0	0	207	16	14	5
817	p:Proteobacteria	f:Sphingomonadaceae(0.8500)	g:Sandaracinobacter(0.3800)	s:Sandaracinobacter_sibiricus(0.3800)		0	0	0	0	0	0	0	0	0	0	0	0	0	0	0	0	0	0	0	0	19	0	0	0	0	0	0	0	0	0
818	p:Proteobacteria	f:Lysobacteraceae(1.0000)	g:Arenimonas(0.9600)	s:Arenimonas_maotaiensis(0.9300)		0	0	0	0	0	0	0	0	0	0	0	0	0	0	0	0	0	0	0	0	0	0	0	0	0	0	23	0	0	0
822	p:Proteobacteria	f:Rhodospirillaceae(0.2900)	g:Azospirillum(0.1500)	s:Azospirillum_irakense(0.0800)		0	0	0	0	0	0	0	0	0	0	0	0	0	0	0	0	0	0	0	0	0	0	0	0	0	0	26	0	1	0
823	p:Proteobacteria	f:Caulobacteraceae(1.0000)	g:Asticcacaulis(0.8800)	s:Asticcacaulis_benevestitus(0.6300)		0	0	0	0	0	0	0	0	0	0	0	0	0	0	0	0	0	0	0	0	0	0	22	0	0	0	0	0	0	0
826	p:Proteobacteria	f:Methylophilaceae(0.6600)	g:Methylophilus(0.3200)	s:Methylophilus_methylotrophus(0.2600)		0	0	0	0	0	0	0	0	0	0	0	0	0	0	0	0	0	0	1	0	0	0	0	0	0	0	31	2	0	1
827	p:Proteobacteria	f:Burkholderiaceae(0.3400)	g:Polynucleobacter(0.2100)	s:Polynucleobacter_difficilis(0.1900)		0	0	0	0	0	0	0	0	0	0	0	0	0	0	0	0	0	0	0	0	0	0	0	0	0	0	20	0	0	0
830	p:Firmicutes	f:Lachnospiraceae(1.0000)	g:Oribacterium(1.0000)	s:Oribacterium_sinus(0.9100)		0	0	0	0	0	0	0	0	0	0	0	0	0	0	0	0	0	0	1	0	0	0	0	0	13	0	0	2	0	0
832	p:Firmicutes	f:Eubacteriaceae(0.9900)	g:Eubacterium(0.9900)	s:Eubacterium_yurii_subsp._margaretiae(0.8400)		0	0	0	0	0	0	0	0	0	0	0	0	0	0	0	0	0	0	0	0	18	0	0	0	0	0	0	0	0	0
833	p:Actinobacteria	f:Microbacteriaceae(0.5100)	g:Pseudoclavibacter(0.4400)	s:Pseudoclavibacter_soli(0.4400)		0	0	0	0	0	0	0	0	0	0	0	0	0	0	0	0	0	0	0	0	15	0	0	0	0	0	0	0	0	0
842	p:Gemmatimonadetes	f:Gemmatimonadaceae(0.9700)	g:Gemmatimonas(0.9700)	s:Gemmatimonas_aurantiaca(0.9700)		0	0	0	0	0	0	0	0	0	0	0	0	0	0	0	0	0	0	0	0	0	0	0	0	0	0	21	0	0	0
844	p:Actinobacteria	f:Corynebacteriaceae(1.0000)	g:Corynebacterium(1.0000)	s:Corynebacterium_propinquum(0.8400)		0	0	0	0	0	0	0	0	0	0	0	3	0	0	0	0	0	0	2	0	0	0	0	0	13	0	0	0	5	0
848	p:Firmicutes	f:Clostridiaceae(0.2100)	g:Clostridium(0.1500)	s:Chloracidobacterium_thermophilum(0.0800)		0	0	0	0	0	0	0	0	0	0	0	0	0	0	0	0	0	0	0	0	16	0	0	0	0	0	0	0	0	0
849	p:Bacteroidetes	f:Flavobacteriaceae(1.0000)	g:Chryseobacterium(1.0000)	s:Chryseobacterium_hispanicum(0.9900)		0	0	0	0	0	0	0	0	0	0	0	0	0	0	0	0	0	5	6	0	0	0	0	0	36	0	0	0	0	0
850	p:Firmicutes	f:Paenibacillaceae(0.5900)	g:Bacillus(0.3100)	s:Brevibacillus_aydinogluensis(0.2500)		0	0	0	0	0	0	0	0	0	0	0	0	0	0	0	0	0	0	0	17	0	0	0	0	0	0	0	0	0	0
856	p:Firmicutes	f:Unclassified_Clostridiales(0.0900)	g:Bacteroides(0.0600)	s:Borrelia_coriaceae(0.0400)		0	0	0	0	0	0	0	0	0	0	0	0	0	0	0	0	0	0	0	0	0	0	0	0	0	0	20	0	0	0
857	p:Firmicutes	f:Bacillaceae(0.4800)	g:Caldibacillus(0.3000)	s:Caldibacillus_debilis(0.3000)		0	0	0	0	0	0	0	0	0	0	0	0	0	0	0	0	0	0	0	0	0	0	0	0	0	0	17	0	0	0
863	p:Proteobacteria	f:Pseudomonadaceae(1.0000)	g:Cellvibrio(1.0000)	s:Cellvibrio_fibrivorans(0.4900)		0	0	0	1	0	0	0	0	0	1	1	0	0	0	0	0	1	0	0	42	0	11	35	0	0	0	25	0	0	1
866	p:Verrucomicrobia	f:Unclassified_Spartobacteria(0.8300)	g:Limisphaera(0.8300)	s:Limisphaera_ngatamarikiensis(0.8300)		0	0	0	0	0	0	0	0	0	0	0	0	0	0	0	0	0	0	0	0	0	0	15	0	0	0	0	0	0	0
869	p:Firmicutes	f:Ruminococcaceae(0.5700)	g:Clostridium(0.3700)	s:Anaerotruncus_colihominis(0.3100)		0	0	0	0	0	0	0	0	0	0	0	0	0	0	0	0	0	0	23	0	0	0	0	0	0	0	0	0	0	0
870	p:Firmicutes	f:Paenibacillaceae(0.5800)	g:Paenibacillus(0.5600)	s:Bacillus_agaradhaerens(0.2000)		0	0	0	0	0	0	0	0	0	0	0	0	0	0	0	0	0	0	0	0	37	0	0	0	0	0	0	0	0	0
873	p:Firmicutes	f:Staphylococcaceae(1.0000)	g:Salinicoccus(0.9600)	s:Salinicoccus_alkaliphilus(0.5300)		0	0	0	0	0	0	0	0	0	0	0	0	0	0	0	167	68	188	9	0	0	43	44	290	0	0	0	145	135	165
875	p:Proteobacteria	f:Desulfonatronaceae(0.3000)	g:Desulfonatronum(0.3000)	s:Desulfonatronum_alkalitolerans(0.2500)		0	0	0	0	0	0	0	0	0	0	0	0	0	0	0	0	0	0	0	0	0	0	0	0	0	0	23	0	0	0
876	p:Planctomycetes	f:Planctomycetaceae(1.0000)	g:Schlesneria(0.7800)	s:Schlesneria_paludicola(0.7800)		0	0	0	0	0	0	0	0	0	0	1	0	0	0	0	0	0	0	0	0	0	0	0	0	0	0	20	0	0	0
880	p:Proteobacteria	f:Rhizobiaceae(0.4700)	g:Rhizobium(0.4700)	s:Rhizobium_borbori(0.2200)		0	0	0	0	0	0	6	0	0	1	3	0	0	0	0	0	0	2	2	16	2	4	25	0	0	1	7	0	0	1
882	p:Proteobacteria	f:Caulobacteraceae(1.0000)	g:Asticcacaulis(1.0000)	s:Asticcacaulis_solisilvae(1.0000)		0	0	0	0	0	0	0	0	0	0	0	0	0	0	0	0	0	0	0	0	0	69	0	0	0	0	0	0	0	0
883	p:Proteobacteria	f:Rhodobacteraceae(0.1800)	g:Arthrobacter(0.0800)	s:Arthrobacter_viscosus(0.0800)		0	0	0	0	0	0	0	0	0	0	0	0	0	0	0	0	0	0	0	0	0	0	0	0	0	0	15	0	1	0
888	p:Proteobacteria	f:Rhodospirillaceae(0.9300)	g:Fodinicurvata(0.4400)	s:Fodinicurvata_fenggangensis(0.3200)		0	0	0	0	0	0	0	0	0	0	0	0	0	0	0	0	0	0	0	0	13	0	0	0	0	0	0	0	0	0
890	p:Firmicutes	f:Paenibacillaceae(1.0000)	g:Paenibacillus(1.0000)	s:Paenibacillus_aestuarii(0.4200)		0	0	0	0	0	0	0	0	0	0	0	0	0	0	0	0	0	0	0	0	0	0	19	0	0	0	0	3	0	0
893	p:Firmicutes	f:Thermoanaerobacteraceae(0.1400)	g:Exilispira(0.0900)	s:Exilispira_thermophila(0.0900)		0	0	0	0	0	0	0	0	0	0	0	0	0	0	0	0	0	0	0	0	15	0	0	0	0	0	0	0	1	0
894	p:Proteobacteria	f:Unclassified_Alphaproteobacteria(0.5300)	g:Rhizomicrobium(0.5300)	s:Rhizomicrobium_electricum(0.4700)		0	0	0	0	0	0	0	0	0	0	0	0	0	0	0	0	0	0	0	0	15	0	0	0	0	0	0	0	0	0
899	p:Proteobacteria	f:Bdellovibrionaceae(0.8600)	g:Bdellovibrio(0.8600)	s:Bdellovibrio_bacteriovorus(0.7600)		0	0	0	0	0	0	0	0	0	0	0	0	0	0	0	0	0	0	0	0	0	0	0	0	0	0	16	0	0	0
905	p:Bacteroidetes	f:Cryomorphaceae(0.5600)	g:Phaeocystidibacter(0.4900)	s:Phaeocystidibacter_luteus(0.4900)		0	0	0	0	0	0	0	0	0	0	0	0	0	0	0	0	0	0	0	0	0	0	0	0	0	0	15	0	0	2
906	p:Bacteroidetes	f:Flavobacteriaceae(1.0000)	g:Flavobacterium(1.0000)	s:Flavobacterium_ginsenosidimutans(0.6300)		0	0	0	0	0	0	0	0	0	0	2	0	0	0	0	3	0	3	0	156	0	1	12	1	0	0	66	3	0	0
907	p:Firmicutes	f:Ruminococcaceae(0.1300)	g:Desulfonatronum(0.1300)	s:Anaerostipes_caccae(0.0500)		0	0	0	0	0	0	0	0	0	0	0	0	0	0	0	0	0	0	0	0	0	0	0	0	0	0	16	1	1	0
908	p:Verrucomicrobia	f:Verrucomicrobiaceae(0.1300)	g:Haloferula(0.1000)	s:Haloferula_chungangensis(0.0500)		0	0	0	0	0	0	0	0	0	0	0	0	0	0	0	0	0	0	0	0	0	0	0	0	0	0	18	0	0	0
909	p:Bacteroidetes	f:Cytophagaceae(1.0000)	g:Runella(1.0000)	s:Runella_slithyformis(0.9300)		0	0	0	0	0	0	0	0	0	0	0	0	0	0	0	0	0	0	0	0	0	23	0	0	0	0	0	0	0	0
919	p:Proteobacteria	f:Halomonadaceae(1.0000)	g:Halomonas(0.9600)	s:Halomonas_alkaliantarctica(0.8300)		0	0	0	0	0	0	0	0	0	0	0	0	0	0	0	0	0	0	0	0	14	0	0	0	0	0	0	0	0	0
922	p:Actinobacteria	f:Microbacteriaceae(0.9600)	g:Pseudoclavibacter(0.4700)	s:Pseudoclavibacter_helvolus(0.4400)		0	0	0	0	0	0	0	0	0	0	0	0	0	0	0	0	0	0	2	0	10	0	0	0	0	0	19	6	4	3
924	p:Proteobacteria	f:Sphingomonadaceae(1.0000)	g:Sphingomonas(0.4800)	s:Sphingomonas_aestuarii(0.2100)		0	0	0	0	0	0	0	0	0	0	0	0	0	0	0	0	0	0	0	0	0	0	0	0	0	0	38	0	0	0
925	p:Proteobacteria	f:Oxalobacteraceae(0.9700)	g:Massilia(0.9700)	s:Massilia_aerilata(0.9700)		0	0	0	0	0	0	0	0	0	0	0	0	0	0	0	0	0	0	31	0	0	0	0	0	0	0	0	0	0	0
926	p:Actinobacteria	f:Rubrobacteraceae(0.2300)	g:Rubrobacter(0.2300)	s:Carboxydocella_manganica(0.1800)		0	0	0	0	0	0	0	0	0	0	0	0	2	0	0	0	0	0	0	0	0	16	0	0	0	0	0	0	0	0
932	p:Acidobacteria	f:Acidobacteriaceae(0.1500)	g:Chloracidobacterium(0.1500)	s:Chloracidobacterium_thermophilum(0.1500)		0	0	0	0	0	0	0	0	0	0	0	0	0	0	0	0	0	0	0	0	0	0	0	0	0	0	17	0	0	0
934	p:Firmicutes	f:Lactobacillaceae(1.0000)	g:Pediococcus(0.9900)	s:Pediococcus_pentosaceus(0.5500)		0	0	0	0	0	0	107	0	0	0	0	0	0	0	1	1	0	1	19	0	10	0	0	0	37	0	42	0	0	0
937	p:Firmicutes	f:Clostridiaceae(0.2100)	g:Clostridium(0.1800)	s:Dethiosulfatibacter_aminovorans(0.1400)		0	0	0	0	0	0	0	0	0	0	0	0	0	0	0	0	0	0	0	0	0	0	0	0	0	0	49	3	0	0
938	p:Actinobacteria	f:Cellulomonadaceae(0.9200)	g:Oerskovia(0.9000)	s:Oerskovia_jenensis(0.5700)		0	0	0	0	0	0	0	0	0	0	0	0	0	0	0	0	0	0	0	0	0	0	0	0	0	15	0	0	0	0
939	p:Firmicutes	f:Clostridiaceae(0.6000)	g:Clostridium(0.5500)	s:Clostridium_putrefaciens(0.1300)		0	0	0	0	0	0	0	0	0	0	0	0	0	0	0	0	0	0	0	0	14	0	0	0	0	0	0	0	0	0
941	p:Verrucomicrobia	f:Verrucomicrobiaceae(0.8800)	g:Luteolibacter(0.4800)	s:Luteolibacter_cuticulihirudinis(0.2500)		0	0	0	0	0	0	0	0	0	0	0	0	0	0	0	0	0	0	0	0	0	0	13	0	0	0	0	0	0	0
942	p:Firmicutes	f:Unclassified_Clostridiales(1.0000)	g:Helcococcus(1.0000)	s:Helcococcus_sueciensis(0.8900)		0	0	0	0	0	0	0	0	0	0	0	0	0	0	0	0	0	0	0	0	0	0	0	0	0	14	0	0	0	0
944	p:Firmicutes	f:Thermoanaerobacteraceae(0.2300)	g:Gelria(0.2000)	s:Gelria_glutamica(0.2000)		0	0	0	0	0	0	0	0	0	0	0	0	0	0	0	0	0	0	0	0	0	0	0	0	0	0	15	0	0	0
948	p:Verrucomicrobia	f:Puniceicoccaceae(0.7400)	g:Cerasicoccus(0.6000)	s:Cerasicoccus_arenae(0.6000)		0	0	0	0	0	0	0	0	0	0	0	0	0	0	0	0	0	0	0	0	0	0	0	0	0	0	16	0	1	0
950	p:Actinobacteria	f:Conexibacteraceae(0.6200)	g:Conexibacter(0.6200)	s:Conexibacter_arvalis(0.3900)		0	0	0	0	0	0	0	0	0	0	0	0	0	0	0	0	0	0	0	0	0	0	0	0	0	0	13	0	0	0
957	p:Actinobacteria	f:Micrococcaceae(1.0000)	g:Rothia(1.0000)	s:Rothia_dentocariosa(0.9500)		0	0	0	0	0	0	0	0	0	0	0	0	0	0	0	0	0	0	3	0	0	45	0	0	10	0	21	21	0	0
967	p:Proteobacteria	f:Burkholderiaceae(0.9900)	g:Cupriavidus(0.9900)	s:Cupriavidus_campinensis(0.7200)		1	0	0	0	1	0	58	0	0	0	0	1	0	0	0	0	1	0	11	0	15	87	0	1	0	0	0	2	1	1
978	p:Proteobacteria	f:Rhodospirillaceae(0.7700)	g:Azospirillum(0.2700)	s:Azospirillum_irakense(0.2200)		0	0	0	0	0	0	0	0	0	0	0	0	0	0	0	0	0	0	0	0	0	0	0	0	0	0	20	0	0	0
980	p:Cyanobacteria	f:Oscillatoriales(0.1600)	g:Alkalinema(0.1200)	s:Alkalinema_pantanalense(0.1200)		0	0	0	0	0	0	0	0	0	0	0	0	0	0	0	0	0	0	0	0	0	0	0	0	0	0	14	0	0	0
985	p:Proteobacteria	f:Burkholderiaceae(0.4400)	g:Burkholderia(0.3000)	s:Azonexus_caeni(0.2300)		0	0	0	0	0	0	0	0	0	0	0	0	0	0	0	0	0	0	0	0	0	0	0	0	0	0	28	1	1	1
987	p:Actinobacteria	f:Gaiellaceae(0.4800)	g:Gaiella(0.4800)	s:Gaiella_occulta(0.4800)		0	0	0	0	0	0	0	0	0	0	0	0	0	0	0	0	0	0	0	0	0	0	0	0	0	0	18	0	0	0
993	p:Actinobacteria	f:Intrasporangiaceae(0.3200)	g:Actinotalea(0.1300)	s:Actinotalea_suaedae(0.1200)		0	0	0	0	0	0	0	0	0	0	0	0	0	0	0	0	0	0	0	0	0	0	0	0	0	0	22	0	0	0
994	p:Actinobacteria	f:Conexibacteraceae(0.9700)	g:Conexibacter(0.9700)	s:Conexibacter_woesei(0.8600)		0	0	0	0	0	0	0	0	0	0	0	0	0	0	0	0	0	0	20	0	0	0	0	0	0	0	0	0	0	0
1000	p:Firmicutes	f:Clostridiaceae(1.0000)	g:Romboutsia(1.0000)	s:Romboutsia_sedimentorum(1.0000)		0	0	0	0	0	0	0	0	0	0	0	0	0	0	0	0	0	0	0	0	13	0	0	0	0	0	0	0	0	0
1001	p:Bacteroidetes	f:Saprospiraceae(0.8400)	g:Lewinella(0.6900)	s:Lewinella_lutea(0.3300)		0	0	0	0	0	0	0	0	0	0	0	0	0	0	0	0	0	0	0	0	22	0	0	0	0	0	0	0	0	0
1005	p:Proteobacteria	f:Rhodobacteraceae(0.4100)	g:Sandarakinorhabdus(0.1500)	s:Sandarakinorhabdus_limnophila(0.1500)		0	0	0	0	0	0	0	0	0	0	1	0	0	0	0	0	0	0	0	0	0	0	0	0	0	13	0	0	0	0
1011	p:Planctomycetes	f:Tepidisphaeraceae(0.9800)	g:Tepidisphaera(0.9800)	s:Tepidisphaera_mucosa(0.9800)		0	0	0	0	0	0	0	0	0	0	0	0	0	0	0	0	0	0	0	0	0	0	0	0	14	0	0	0	0	0
1017	p:Tenericutes	f:Mycoplasmataceae(0.3600)	g:Mycoplasma(0.3600)	s:Mycoplasma_leonicaptivi(0.0800)		0	0	0	0	0	0	0	0	0	0	0	0	0	0	0	0	0	0	0	0	0	0	0	0	0	0	20	1	0	0
1021	p:Proteobacteria	f:Xanthobacteraceae(0.7600)	g:Pseudolabrys(0.7300)	s:Pseudolabrys_taiwanensis(0.7300)		0	0	0	0	0	0	0	0	0	0	0	0	0	0	0	0	0	0	0	0	0	0	29	0	0	0	0	0	0	0
1024	p:Proteobacteria	f:Methylophilaceae(0.9900)	g:Methylophilus(0.9900)	s:Methylophilus_flavus(0.9600)		0	0	0	0	0	0	0	0	0	0	0	0	0	0	0	0	0	0	0	0	0	0	0	0	0	0	106	19	3	8
1025	p:Proteobacteria	f:Burkholderiaceae(0.4500)	g:Burkholderia(0.4000)	s:Burkholderia_soli(0.1700)		0	0	0	0	0	0	0	0	0	0	0	0	0	0	0	0	0	0	0	0	0	0	0	0	0	0	43	0	0	0
1029	p:Proteobacteria	f:Unclassified_Gammaproteobacteria(0.2800)	g:Thiogranum(0.1400)	s:Thiogranum_longum(0.1400)		0	0	0	0	0	0	0	0	0	0	0	0	0	0	0	0	0	0	0	0	0	0	0	0	0	0	13	0	0	0
1031	p:Firmicutes	f:Veillonellaceae(1.0000)	g:Megamonas(1.0000)	s:Megamonas_funiformis(1.0000)		0	0	0	0	0	0	0	0	0	0	0	0	0	0	0	0	0	0	0	0	0	0	0	0	0	0	12	0	0	0
1034	p:Bacteroidetes	f:Sphingobacteriaceae(1.0000)	g:Sphingobacterium(1.0000)	s:Sphingobacterium_thermophilum(1.0000)		0	0	0	0	0	0	0	0	0	0	0	0	0	0	0	0	0	0	0	0	12	0	0	0	0	0	0	0	0	0
1036	p:Firmicutes	f:Unclassified_Clostridiales(0.2300)	g:Thermaerobacter(0.2100)	s:Thermaerobacter_composti(0.1800)		0	0	0	0	0	0	0	0	0	0	0	0	0	0	0	0	0	0	0	0	14	0	0	0	0	0	0	0	0	0
1042	p:Proteobacteria	f:Pseudomonadaceae(1.0000)	g:Pseudomonas(1.0000)	s:Pseudomonas_lini(0.6600)		0	0	0	2	0	0	4	0	0	0	0	0	0	0	0	0	1	0	32	0	15	6	0	0	0	8	1	0	0	0
1061	p:Firmicutes	f:Aerococcaceae(0.1400)	g:Abiotrophia(0.1400)	s:Abiotrophia_defectiva(0.1400)		0	0	0	0	0	0	0	0	0	0	0	0	0	0	0	0	0	0	0	0	0	0	0	0	0	0	19	0	0	0
1065	p:Cyanobacteria	f:Oscillatoriales(0.2300)	g:Crinalium(0.0900)	s:Crinalium_epipsammum(0.0900)		0	0	0	0	0	0	0	0	0	0	0	0	0	0	0	0	0	0	0	0	0	14	0	0	0	0	0	0	0	0
1072	p:Proteobacteria	f:Rhodospirillaceae(0.2000)	g:Afifella(0.1000)	s:Afifella_marina(0.1000)		0	0	0	0	0	0	0	0	0	0	0	0	0	0	0	1	0	0	0	0	0	0	0	0	0	14	0	0	0	0
1076	p:Planctomycetes	f:Planctomycetaceae(0.9900)	g:Blastopirellula(0.5500)	s:Blastopirellula_cremea(0.3600)		0	0	0	0	0	0	0	0	0	0	0	0	0	0	0	0	0	0	0	0	0	0	0	0	0	0	12	0	0	0
1084	p:Proteobacteria	f:Comamonadaceae(0.6700)	g:Brachymonas(0.4700)	s:Brachymonas_denitrificans(0.4700)		0	0	0	0	0	0	0	0	0	0	0	0	0	0	0	0	0	0	0	0	12	0	0	0	0	0	0	0	0	0
1085	p:Proteobacteria	f:Oxalobacteraceae(0.6300)	g:Herbaspirillum(0.5400)	s:Herbaspirillum_massiliense(0.4900)		0	0	0	0	0	0	0	0	0	0	0	0	0	0	0	0	0	0	3	25	0	0	0	0	0	0	1	0	0	0
1092	p:Bacteroidetes	f:Cryomorphaceae(0.4600)	g:Owenweeksia(0.2600)	s:Owenweeksia_hongkongensis(0.2600)		0	0	0	0	0	0	0	0	0	0	0	0	0	0	0	0	0	0	0	0	20	0	0	0	0	0	0	0	0	0
1095	p:Proteobacteria	f:Labilitrichaceae(1.0000)	g:Labilithrix(1.0000)	s:Labilithrix_luteola(1.0000)		0	0	0	0	0	0	0	0	0	0	0	0	0	0	0	0	0	0	0	0	0	0	12	0	0	0	0	0	0	0
1106	p:Proteobacteria	f:Rhodobacteraceae(0.5200)	g:Mesorhizobium(0.3500)	s:Mesorhizobium_caraganae(0.3000)		0	0	0	0	0	0	0	0	0	0	0	0	0	0	0	0	0	0	0	0	15	0	0	0	0	0	0	0	0	0
1143	p:Proteobacteria	f:Phyllobacteriaceae(0.9800)	g:Mesorhizobium(0.9800)	s:Mesorhizobium_caraganae(0.9300)		0	0	0	0	0	0	0	0	0	0	0	0	0	0	0	0	0	0	0	0	0	0	18	0	0	0	0	0	0	0
1182	p:Proteobacteria	f:Xanthobacteraceae(0.9500)	g:Starkeya(0.6900)	s:Starkeya_koreensis(0.6900)		0	0	0	0	0	0	0	0	0	0	1	0	0	0	0	0	0	0	0	0	14	0	0	0	0	0	0	0	0	0
1195	p:Bacteroidetes	f:Chitinophagaceae(0.7900)	g:Parasegetibacter(0.4200)	s:Parasegetibacter_terrae(0.2200)		0	0	0	0	0	0	0	0	0	0	0	0	0	0	0	0	0	0	0	0	12	0	0	0	0	0	0	0	0	0
1207	p:Firmicutes	f:Clostridiaceae(0.1200)	g:Acholeplasma(0.0700)	s:Acidithiobacillus_albertensis(0.0500)		0	0	0	0	0	0	0	0	0	0	0	0	0	0	0	0	0	0	0	0	0	0	0	0	0	0	12	0	0	0
1211	p:Proteobacteria	f:Comamonadaceae(0.9900)	g:Acidovorax(0.7400)	s:Acidovorax_delafieldii(0.4800)		0	0	0	0	0	0	0	0	0	0	0	0	0	0	0	0	0	0	0	0	0	0	0	0	0	0	35	0	0	0
1216	p:Bacteroidetes	f:Marinilabiliaceae(0.2800)	g:Alkaliflexus(0.1900)	s:Alkaliflexus_imshenetskii(0.1900)		0	0	0	0	0	0	0	0	0	0	0	0	0	0	0	0	0	0	0	0	17	0	0	0	0	0	0	0	0	0
1229	p:Bacteroidetes	f:Porphyromonadaceae(0.9600)	g:Parabacteroides(0.8700)	s:Parabacteroides_chinchillae(0.6200)		0	1	0	0	0	0	0	0	0	0	0	0	0	0	0	0	0	0	97	0	0	0	0	0	0	0	0	0	0	0
1235	p:Bacteroidetes	f:Flammeovirgaceae(0.3700)	g:Fulvivirga(0.1900)	s:Fulvivirga_kasyanovii(0.1900)		0	0	0	0	0	0	0	0	0	0	0	0	0	0	0	0	0	0	0	0	0	0	0	0	0	0	29	0	0	0
1236	p:Proteobacteria	f:Ectothiorhodospiraceae(0.1900)	g:Thiohalospira(0.1900)	s:Thiohalospira_alkaliphila(0.1900)		0	0	0	0	0	0	0	0	0	0	0	0	0	0	0	0	0	0	0	0	0	0	0	0	0	0	22	0	0	0
1238	p:Proteobacteria	f:Rhodocyclaceae(0.8900)	g:Ferriphaselus(0.8200)	s:Ferriphaselus_amnicola(0.8200)		0	0	0	0	0	0	0	0	0	0	0	0	0	0	0	0	0	0	0	0	0	0	0	0	0	0	31	3	0	0
1240	p:Proteobacteria	f:Methylococcaceae(1.0000)	g:Methylomonas(1.0000)	s:Methylomonas_methanica(0.9900)		0	0	0	0	0	0	0	0	0	0	0	0	0	0	0	0	0	0	0	0	0	0	0	0	0	0	17	0	0	3
1244	p:Bacteroidetes	f:Porphyromonadaceae(0.9800)	g:Parabacteroides(0.9300)	s:Parabacteroides_chinchillae(0.4900)		0	0	0	0	0	0	0	0	0	0	0	0	0	0	0	0	0	0	718	0	0	0	0	0	0	0	0	0	0	0
1279	p:Proteobacteria	f:Desulfobacteraceae(0.1100)	g:Paenalcaligenes(0.0800)	s:Aquaspirillum_serpens(0.0600)		0	0	0	0	0	0	0	0	0	0	0	0	0	0	0	0	0	0	0	0	0	0	0	0	0	20	0	0	0	0
1286	p:Proteobacteria	f:Rhizobiaceae(1.0000)	g:Rhizobium(1.0000)	s:Rhizobium_herbae(0.6300)		0	0	0	0	0	0	0	0	0	0	0	0	0	0	0	0	0	0	0	0	0	49	0	0	0	0	0	0	0	0
1287	p:Bacteroidetes	f:Cytophagaceae(1.0000)	g:Hymenobacter(1.0000)	s:Hymenobacter_ginsengisoli(0.7000)		0	0	0	0	0	0	0	0	0	0	0	0	0	0	0	0	1	0	0	0	0	75	0	0	0	0	0	1	0	0
1302	p:Actinobacteria	f:Corynebacteriaceae(1.0000)	g:Corynebacterium(1.0000)	s:Corynebacterium_matruchotii(0.7900)		0	0	0	0	0	0	0	0	0	0	1	5	0	0	0	1	0	0	1	0	18	0	0	0	0	0	0	0	0	0
1317	p:Proteobacteria	f:Sphingomonadaceae(0.9900)	g:Novosphingobium(0.9600)	s:Novosphingobium_taihuense(0.6800)		0	0	0	0	0	0	0	0	0	1	0	0	0	0	0	0	0	0	0	0	0	0	0	0	0	0	31	2	0	0
1319	p:Proteobacteria	f:Moraxellaceae(1.0000)	g:Acinetobacter(1.0000)	s:Acinetobacter_calcoaceticus(0.9800)		0	0	0	0	0	0	0	0	0	0	0	0	0	0	0	0	0	2	10	10	28	0	0	0	0	11	0	0	2	2
1321	p:Chloroflexi	f:Sphaerobacteraceae(0.6300)	g:Nitrolancea(0.5000)	s:Nitrolancea_hollandica(0.5000)		0	0	0	0	0	0	0	0	0	0	0	0	0	0	0	0	0	0	0	0	17	0	0	0	0	0	0	0	0	0
1347	p:Actinobacteria	f:Actinomycetaceae(1.0000)	g:Actinomyces(1.0000)	s:Actinomyces_odontolyticus(0.9000)		1	0	0	1	0	0	0	0	0	0	0	0	0	0	0	1	0	0	15	38	0	88	0	0	11	0	0	16	0	0
1388	p:Proteobacteria	f:Comamonadaceae(1.0000)	g:Variovorax(0.8600)	s:Variovorax_paradoxus(0.5900)		0	0	0	0	0	0	0	0	0	0	2	0	0	0	0	0	0	0	1	0	0	0	0	1	0	0	18	1	0	0
1389	p:Actinobacteria	f:Microbacteriaceae(0.2500)	g:Agromyces(0.2400)	s:Agromyces_tropicus(0.1400)		0	0	0	0	0	0	0	0	0	0	0	0	0	0	0	0	0	0	0	0	0	0	0	0	0	0	20	1	0	0
1393	p:Proteobacteria	f:Comamonadaceae(0.9800)	g:Pseudorhodoferax(0.9400)	s:Pseudorhodoferax_aquiterrae(0.9400)		0	0	0	0	0	0	0	0	0	0	3	0	0	0	0	0	0	0	0	12	0	0	19	0	0	0	8	0	0	0
1407	p:Bacteroidetes	f:Rikenellaceae(0.8300)	g:Alistipes(0.8100)	s:Alistipes_finegoldii(0.6600)		0	0	0	0	0	0	0	0	0	0	0	0	0	0	0	0	0	0	27	0	0	0	0	0	0	0	0	0	0	0
1409	p:Bacteroidetes	f:Porphyromonadaceae(0.9500)	g:Parabacteroides(0.7700)	s:Parabacteroides_johnsonii(0.4900)		0	0	0	0	0	0	0	0	0	0	0	0	0	0	0	0	0	0	409	2	0	0	13	0	0	0	0	0	0	0
1431	p:Bacteroidetes	f:Porphyromonadaceae(0.9200)	g:Parabacteroides(0.7900)	s:Parabacteroides_chinchillae(0.5900)		0	0	0	0	0	0	0	0	0	0	0	0	0	0	0	0	0	0	2	34	0	0	0	0	0	0	0	0	0	0
1434	p:Actinobacteria	f:Mycobacteriaceae(1.0000)	g:Mycobacterium(1.0000)	s:Mycobacterium_salmoniphilum(0.7300)		0	0	0	0	0	0	0	0	0	0	0	0	0	0	0	0	0	0	0	0	18	0	0	0	0	0	0	0	0	0
1438	p:Proteobacteria	f:Pseudomonadaceae(1.0000)	g:Pseudomonas(0.9700)	s:Pseudomonas_anguilliseptica(0.9300)		0	0	0	0	0	0	0	0	0	5	27	2	3	2	2	0	1	0	0	38	45	0	18	1	306	0	28	3	0	2
1440	p:Actinobacteria	f:Corynebacteriaceae(1.0000)	g:Corynebacterium(1.0000)	s:Corynebacterium_appendicis(0.7000)		2	0	0	0	0	0	0	0	0	0	0	2	0	0	0	0	0	0	3	0	0	55	14	0	17	29	93	0	0	0
1441	p:Actinobacteria	f:Intrasporangiaceae(0.2200)	g:Agromyces(0.1700)	s:Actinotalea_suaedae(0.1400)		0	0	0	0	0	0	0	0	0	0	0	0	0	0	0	0	0	0	0	0	0	0	0	0	0	0	21	0	2	1
1445	p:Bacteroidetes	f:Porphyromonadaceae(0.8800)	g:Parabacteroides(0.5700)	s:Parabacteroides_johnsonii(0.3600)		0	0	0	0	0	0	0	0	0	0	0	0	0	0	0	0	0	0	17	0	0	0	0	0	0	0	0	0	0	0
1461	p:Proteobacteria	f:Rhodanobacteraceae(1.0000)	g:Dyella(0.9300)	s:Dyella_ginsengisoli(0.4500)		0	0	0	0	0	0	0	0	0	0	3	0	0	0	0	4	0	0	6	49	2	0	0	0	0	0	22	0	0	0
1488	p:Proteobacteria	f:Burkholderiaceae(0.5700)	g:Polynucleobacter(0.5600)	s:Polynucleobacter_cosmopolitanus(0.5400)		0	0	0	0	0	0	0	0	0	0	0	0	0	0	0	0	0	0	0	0	0	0	0	0	0	0	37	6	0	1
1506	p:Proteobacteria	f:Pseudomonadaceae(0.9500)	g:Pseudomonas(0.9300)	s:Pseudomonas_alcaliphila(0.7000)		0	1	0	0	0	0	0	0	0	0	1	0	0	0	0	0	0	0	0	0	31	18	0	0	0	0	0	0	0	0
1507	p:Proteobacteria	f:Comamonadaceae(0.8600)	g:Polaromonas(0.3200)	s:Polaromonas_aquatica(0.3200)		0	0	0	0	0	0	0	0	0	0	0	0	0	0	0	0	0	0	0	0	0	0	0	0	0	0	16	0	0	0
1571	p:Actinobacteria	f:Microbacteriaceae(0.9900)	g:Chryseoglobus(0.4500)	s:Chryseoglobus_frigidaquae(0.4500)		0	0	0	0	0	0	0	0	0	0	1	0	0	0	0	1	0	0	0	0	0	0	15	0	0	0	0	0	1	0
1578	p:Bacteroidetes	f:Sphingobacteriaceae(1.0000)	g:Pedobacter(0.9500)	s:Pedobacter_jejuensis(0.4500)		0	0	0	0	0	0	0	0	0	0	0	0	0	0	0	0	0	0	14	0	0	0	0	0	0	0	0	0	0	0
1591	p:Proteobacteria	f:Enterobacteriaceae(0.9900)	g:Cronobacter(0.3400)	s:Pantoea_allii(0.3200)		0	0	0	1	0	0	0	0	0	1	0	0	0	0	0	0	0	0	4	0	24	0	0	0	1	0	0	0	0	0
1606	p:Bacteroidetes	f:Chitinophagaceae(1.0000)	g:Cnuella(0.2700)	s:Cnuella_takakiae(0.2700)		0	0	0	0	0	0	0	0	0	0	0	0	0	0	0	0	0	0	0	0	0	0	0	0	0	0	12	0	0	0
1628	p:Proteobacteria	f:Burkholderiaceae(0.7400)	g:Burkholderia(0.7200)	s:Burkholderia_endofungorum(0.5800)		0	0	0	0	0	0	0	0	0	0	0	0	0	0	0	0	0	0	0	0	0	0	0	0	0	0	27	0	0	0
1631	p:Proteobacteria	f:Alcaligenaceae(0.9900)	g:Kerstersia(0.5400)	s:Kerstersia_similis(0.2900)		0	0	0	0	0	0	0	0	0	0	0	0	0	0	0	0	0	0	0	0	0	0	0	0	0	0	23	0	0	0
1635	p:Proteobacteria	f:Oxalobacteraceae(0.6000)	g:Undibacterium(0.3700)	s:Undibacterium_oligocarboniphilum(0.3700)		0	0	0	0	0	0	0	0	0	0	0	0	0	0	0	0	1	0	0	0	0	0	0	0	0	0	30	3	2	1
1643	p:Bacteroidetes	f:Chitinophagaceae(1.0000)	g:Sediminibacterium(0.3500)	s:Sediminibacterium_ginsengisoli(0.2500)		0	0	0	0	0	0	0	0	0	0	0	0	0	0	0	0	0	0	0	51	0	0	0	0	0	0	0	0	0	0
1651	p:Firmicutes	f:Ruminococcaceae(0.5200)	g:Clostridium(0.2900)	s:Hydrogenoanaerobacterium_saccharovorans(0.1500)		0	0	0	0	0	0	0	0	0	0	0	0	0	0	0	0	0	0	19	0	0	0	0	0	0	0	0	0	0	0
1661	p:Firmicutes	f:Ruminococcaceae(0.3900)	g:Clostridium(0.2600)	s:Anaerotruncus_colihominis(0.1300)		0	1	0	0	0	0	0	0	0	0	0	0	0	0	0	0	0	0	27	0	0	0	0	0	0	0	0	0	0	0
1665	p:Bacteroidetes	f:Rikenellaceae(0.5200)	g:Mucinivorans(0.2600)	s:Mucinivorans_hirudinis(0.2600)		0	0	0	0	0	0	0	0	0	0	0	0	0	0	0	0	0	0	30	0	0	0	0	0	0	0	0	0	0	0
1669	p:Firmicutes	f:Bacillaceae(0.9100)	g:Bacillus(0.8800)	s:Bacillus_decisifrondis(0.7300)		0	0	0	0	0	0	0	0	0	0	0	0	0	0	0	0	0	0	56	0	0	0	0	0	0	0	0	0	0	0
1670	p:Verrucomicrobia	f:Opitutaceae(0.7500)	g:Opitutus(0.5000)	s:Opitutus_terrae(0.5000)		0	0	0	0	0	0	0	0	0	0	0	0	0	0	0	0	0	0	0	0	0	0	0	0	6	0	21	0	0	0
1677	p:Firmicutes	f:Enterococcaceae(0.9700)	g:Enterococcus(0.9500)	s:Enterococcus_canintestini(0.2900)		0	0	0	0	0	0	3	0	0	0	1	0	0	0	0	6	0	0	76	14	0	0	0	0	0	0	0	2	0	0
1678	p:Proteobacteria	f:Rhodanobacteraceae(1.0000)	g:Rhodanobacter(0.7800)	s:Rhodanobacter_glycinis(0.3800)		0	0	0	0	0	0	0	0	0	0	0	0	0	0	0	0	0	0	45	46	0	0	0	0	0	0	0	0	0	7
1690	p:Proteobacteria	f:Rhodobacteraceae(1.0000)	g:Paracoccus(1.0000)	s:Paracoccus_sphaerophysae(0.8400)		0	0	0	0	0	0	0	0	0	0	0	0	0	0	0	0	0	0	17	0	0	0	0	0	0	0	0	0	0	0
1692	p:Firmicutes	f:Streptococcaceae(1.0000)	g:Streptococcus(1.0000)	s:Streptococcus_equinus(0.6800)		0	0	0	0	0	0	0	0	0	0	0	0	0	0	0	0	0	0	13	0	15	0	0	0	0	0	0	0	0	0
1698	p:Proteobacteria	f:Burkholderiaceae(1.0000)	g:Burkholderia(1.0000)	s:Burkholderia_heleia(0.4100)		0	0	0	0	0	0	0	0	0	0	0	0	0	0	0	0	0	0	32	0	0	0	0	0	0	0	0	0	0	0
1704	p:Proteobacteria	f:Comamonadaceae(0.9100)	g:Comamonas(0.6300)	s:Comamonas_jiangduensis(0.6000)		0	0	0	0	0	0	0	0	0	0	0	0	0	0	0	0	0	0	15	0	0	0	0	0	0	0	0	0	0	0
1717	p:Proteobacteria	f:Lysobacteraceae(0.9800)	g:Luteimonas(0.6500)	s:Luteimonas_abyssi(0.3500)		0	0	0	0	0	0	0	0	0	0	0	0	0	0	0	0	0	0	0	0	0	56	0	0	0	0	0	0	0	0
1726	p:Firmicutes	f:Ruminococcaceae(0.6700)	g:Anaerofilum(0.4400)	s:Anaerofilum_agile(0.4400)		0	0	0	0	0	0	0	0	0	0	0	0	0	0	0	0	0	0	28	0	0	0	0	0	0	0	0	0	0	0
1737	p:Proteobacteria	f:Rhodanobacteraceae(0.9900)	g:Dokdonella(0.9900)	s:Dokdonella_immobilis(0.9000)		0	0	0	0	0	0	0	0	0	0	0	0	0	0	0	0	0	0	0	25	8	0	0	0	15	0	0	0	0	2
1744	p:Proteobacteria	f:Moraxellaceae(1.0000)	g:Acinetobacter(1.0000)	s:Acinetobacter_ursingii(0.9600)		0	0	0	0	0	0	0	0	0	0	0	0	0	0	0	0	0	3	0	0	0	0	0	0	0	38	0	0	0	0
1786	p:Bacteroidetes	f:Porphyromonadaceae(0.8900)	g:Parabacteroides(0.7500)	s:Parabacteroides_faecis(0.3800)		0	0	0	0	0	0	0	0	0	0	0	0	0	0	0	0	0	0	12	0	0	0	0	0	0	0	0	0	0	0
1810	p:Proteobacteria	f:Sphingomonadaceae(1.0000)	g:Novosphingobium(0.9700)	s:Novosphingobium_lentum(0.6400)		0	0	0	0	0	0	0	0	0	0	0	0	0	0	0	0	0	0	0	0	0	0	0	0	0	0	21	0	0	0
1817	p:Bacteroidetes	f:Porphyromonadaceae(0.9600)	g:Parabacteroides(0.8200)	s:Parabacteroides_johnsonii(0.3200)		0	0	0	0	0	0	0	0	0	0	0	0	0	0	0	0	0	0	18	0	0	0	0	0	0	0	0	0	0	0
1823	p:Proteobacteria	f:Methylobacteriaceae(1.0000)	g:Methylobacterium(1.0000)	s:Methylobacterium_goesingense(0.4900)		0	0	0	0	0	0	0	0	0	0	0	0	0	0	0	0	0	0	2	0	20	0	0	0	0	0	0	0	0	0
1830	p:Verrucomicrobia	f:Verrucomicrobiaceae(0.9800)	g:Haloferula(0.4900)	s:Luteolibacter_cuticulihirudinis(0.3600)		0	0	0	0	0	0	0	0	0	0	0	0	0	0	0	0	0	0	0	0	0	0	0	0	0	0	31	0	0	0
1882	p:Bacteroidetes	f:Sphingobacteriaceae(1.0000)	g:Nubsella(0.9700)	s:Nubsella_zeaxanthinifaciens(0.9700)		0	0	0	0	0	0	0	0	0	0	0	0	0	0	0	0	0	0	0	0	14	0	0	0	0	0	0	0	0	0
1888	p:Firmicutes	f:Staphylococcaceae(1.0000)	g:Macrococcus(0.9600)	s:Macrococcus_caseolyticus(0.6700)		0	0	0	0	0	0	0	0	0	0	0	0	0	0	0	0	0	1	31	0	0	154	0	0	0	0	0	0	0	0
1909	p:Bacteroidetes	f:Porphyromonadaceae(0.9500)	g:Dysgonomonas(0.4900)	s:Dysgonomonas_gadei(0.3800)		0	0	0	0	0	0	0	0	0	0	0	0	0	0	0	0	0	0	25	0	0	0	0	0	0	0	0	0	0	0
1915	p:Firmicutes	f:Clostridiaceae(0.6900)	g:Lactonifactor(0.3800)	s:Lactonifactor_longoviformis(0.3800)		0	0	0	0	0	0	0	0	0	0	0	0	0	0	0	0	0	0	16	0	0	0	0	0	0	0	0	0	0	0
1926	p:Proteobacteria	f:Beijerinckiaceae(0.9900)	g:Beijerinckia(0.9000)	s:Beijerinckia_mobilis(0.7500)		0	0	0	0	0	0	0	0	0	0	0	0	0	0	0	0	0	0	0	0	0	0	0	0	0	0	17	0	1	2
1937	p:Proteobacteria	f:Hyphomicrobiaceae(0.9700)	g:Hyphomicrobium(0.6300)	s:Hyphomicrobium_facile_subsp._facile(0.3800)		0	0	0	0	0	0	0	0	0	0	0	0	0	0	0	0	0	0	0	0	15	0	0	0	0	0	0	0	1	0
1945	p:Actinobacteria	f:Nocardiaceae(0.9900)	g:Gordonia(0.9900)	s:Gordonia_araii(0.8500)		0	0	0	0	0	0	0	0	0	0	0	0	0	0	0	6	2	9	0	0	0	0	1	3	0	0	0	12	2	0
1961	p:Proteobacteria	f:Comamonadaceae(0.5700)	g:Acidovorax(0.5400)	s:Acidovorax_avenae(0.4400)		0	0	0	0	0	0	0	0	0	0	0	0	0	0	0	0	0	0	0	0	0	0	0	0	0	0	30	0	0	0
1963	p:Firmicutes	f:Enterococcaceae(0.9600)	g:Enterococcus(0.9600)	s:Enterococcus_canintestini(0.4000)		0	0	0	0	0	0	39	0	0	0	0	0	0	0	0	0	0	0	3	0	0	0	1	0	0	0	0	0	0	0
1979	p:Firmicutes	f:Carnobacteriaceae(0.9700)	g:Granulicatella(0.9700)	s:Granulicatella_elegans(0.9300)		0	0	0	0	0	0	0	0	0	0	0	2	0	0	0	2	0	0	3	0	0	0	0	0	13	25	0	17	1	0
1982	p:Actinobacteria	f:Dermabacteraceae(1.0000)	g:Brachybacterium(1.0000)	s:Brachybacterium_ginsengisoli(0.7100)		0	0	0	0	0	0	0	0	0	0	0	0	0	0	0	0	0	0	5	33	0	0	0	0	0	0	0	0	0	0
2021	p:Proteobacteria	f:Burkholderiaceae(1.0000)	g:Polynucleobacter(1.0000)	s:Polynucleobacter_difficilis(0.9900)		0	0	0	0	0	0	0	0	0	0	0	0	0	0	0	0	0	0	0	0	0	0	0	0	0	0	27	3	0	0
2028	p:Firmicutes	f:Ruminococcaceae(0.6300)	g:Anaerotruncus(0.4000)	s:Anaerotruncus_colihominis(0.4000)		0	0	0	0	0	0	0	0	0	0	0	0	0	0	0	0	0	0	14	0	0	0	0	0	0	0	0	0	0	0
a Taxonomic assignment scores for family, genus and species are provided between brackets. In general, taxonomic assignments are considered reliable when bootstrap confidence values exceed 0.80.
b Taxonomic assignment at phylum level was performed manually based on assigned family.

## Sheet: Table S3
Table S3. Diversity indicesa and 16S rRNA gene copy numbersb for the bumblebee queens (Bombus terrestris) investigated in this study.
	Sample name	Observed OTU richness (S)	Shannon-Weiner (H)	Transformed Shannon-Wiener (Exp(H))	Evenness (J)	16S rRNA gene copy numbers
Before hibernation	B1_1	26	0.706	2.02587	0.216691	1.67719e+08
	B1_2	24	0.797	2.21887	0.250782	2.26928e+08
	B1_3	17	0.819	2.26823	0.289071	1.08308e+08
	B1_4	52	0.809	2.24566	0.204746	1.55561e+08
	B1_5	20	0.717	2.04828	0.23934	2.62968e+08
	B1_6	11	0.734	2.0834	0.306102	1.23068e+09
	B1_7	62	1.35	3.85743	0.327103	601785
	B1_8	12	0.651	1.91746	0.261982	2.96745e+09
	B1_9	15	0.768	2.15545	0.283599	1.94286e+09
	B1_10	65	0.678	1.96993	0.162419	3.60078e+08
	B1_11	130	1.2	3.32012	0.246531	2.31237e+08
	B1_12	86	0.822	2.27505	0.184539	3.55381e+08
	B1_13	35	0.831	2.29561	0.233732	3.91209e+08
	B1_14	34	0.715	2.04419	0.202759	4.45059e+08
	B1_15	44	1.47	4.34924	0.388458	2.89417e+08
After hibernation	B2_1	124	2.52	12.4286	0.522791	1.70043e+08
	B2_2	87	2.22	9.20733	0.497099	1.16794e+08
	B2_3	98	2.69	14.7317	0.5867	8.8304e+07
	B2_4	323	4.38	79.838	0.758093	1.66463e+08
	B2_5	164	4.12	61.5592	0.807864	1.22094e+08
	B2_6	210	3.75	42.5211	0.701314	1.25356e+08
	B2_7	165	4	54.5982	0.7834	2.00691e+08
	B2_8	144	2.94	18.9158	0.591572	6.71399e+07
	B2_9	82	2.56	12.9358	0.580931	1.56444e+08
	B2_10	134	2.48	11.9413	0.506346	1.21649e+08
	B2_11	124	1.93	6.88951	0.400392	2.30132e+08
	B2_12	242	4.4	81.4509	0.801612	2.10506e+08
	B2_13	192	2.97	19.4919	0.564908	3.38009e+08
	B2_14	124	2.52	12.4286	0.522791	1.34661e+08
	B2_15	106	2.4	11.0232	0.514642	1.92324e+08
a Based on Illumina Miseq sequencing of 16S rRNA genes.
b Based on qPCR analysis.
